# Supplementary material for: Bis(3-amino­phen­yl) sulfone acetonitrile solvate
Source: Acta Crystallogr Sect E Struct Rep Online. 2008 May 21;64(Pt 6):o1140. doi: 10.1107/S1600536808014840 (PMC2961368; doi:10.1107/S1600536808014840)
Supplement: Supplementary file 1 [file e-64-o1140-sup1.cif]

##############################################################################
###                                                                        ###
###        Electronic paper (Acta Crystallographica Section E)             ###
###                                                                        ###
##############################################################################
#                                                                            #
# This CIF contains the data in a paper accepted for publication in Acta     #
# Crystallographica Section E. It conforms to the requirements of Notes      #
# for Authors for Section E, and has been peer reviewed under the auspices   #
# of the IUCr Commission on Journals.                                        #
#                                                                            #
# Full details of the Crystallographic Information File format               #
# are given in the paper "The Crystallographic Information File (CIF):       #
# a New Standard Archive File for Crystallography" by S. R. Hall, F. H.      #
# Allen and I. D. Brown [Acta Cryst. (1991), A47, 655-685].                  #
#                                                                            #
# The current version of the core CIF dictionary is obtainable from          #
# ftp://ftp.iucr.org/pub/cif_core.dic. The current version number is 2.4.    #
#                                                                            #
# Software is freely available for graphical display of the structure(s) in  #
# this CIF.  For information consult the CIF home page http://www.iucr.org/  #
# cif/home.html                                                              #
#                                                                            #
# This file may be used for bona fide research purposes within the           #
# scientific community so long as proper attribution is given to the journal # 
# article from which it was obtained.                                        #
#                                                                            #
##############################################################################
                                             
data_I
_audit_creation_method     SHELXL-97
_chemical_name_systematic
;
Bis(3-aminophenyl) sulfone acetonitrile solvate
;
_chemical_name_common     ?
_chemical_formula_moiety     'C12 H12 N2 O2 S, C2 H3 N'
_chemical_formula_sum     'C14 H15 N3 O2 S'
_chemical_formula_iupac     'C12 H12 N2 O2 S, C2 H3 N'
_chemical_formula_weight     289.35
_chemical_melting_point     ?
_symmetry_cell_setting     orthorhombic
_symmetry_space_group_name_H-M     'P b c a'
_symmetry_space_group_name_Hall     '-P 2ac 2ab'
loop_
    _symmetry_equiv_pos_as_xyz
    'x, y, z'
    '-x+1/2, -y, z+1/2'
    'x+1/2, -y+1/2, -z'
    '-x, y+1/2, -z+1/2'
    '-x, -y, -z'
    'x-1/2, y, -z-1/2'
    '-x-1/2, y-1/2, z'
    'x, -y-1/2, z-1/2'
_cell_length_a     9.1690(18)
_cell_length_b     15.559(3)
_cell_length_c     20.960(4)
_cell_angle_alpha     90.00
_cell_angle_beta     90.00
_cell_angle_gamma     90.00
_cell_volume     2990.2(10)
_cell_formula_units_Z     8
_cell_measurement_reflns_used     25
_cell_measurement_theta_min     10
_cell_measurement_theta_max     13
_cell_measurement_temperature     294(2)
_exptl_crystal_description     block
_exptl_crystal_colour     'light yellow'
_exptl_crystal_size_max     0.40
_exptl_crystal_size_mid     0.30
_exptl_crystal_size_min     0.30
_exptl_crystal_density_diffrn     1.285
_exptl_crystal_density_meas     ?
_exptl_crystal_density_method     'not measured'
_exptl_crystal_F_000     1216
_exptl_absorpt_coefficient_mu     0.221
_exptl_absorpt_correction_type     psi-scan
_exptl_absorpt_process_details     '(North <i>et al.</i>,  1968)'
_exptl_absorpt_correction_T_min     0.9168
_exptl_absorpt_correction_T_max     0.9367
_exptl_special_details
;
;
_diffrn_ambient_temperature     294(2)
_diffrn_radiation_type     MoK\a
_diffrn_radiation_wavelength     0.71073
_diffrn_radiation_source     'fine-focus sealed tube'
_diffrn_radiation_monochromator     graphite
_diffrn_measurement_device_type     'Enraf--Nonius CAD-4'
_diffrn_measurement_method     '\w/2\q'
_diffrn_detector_area_resol_mean     ?
_diffrn_reflns_number     2674
_diffrn_reflns_av_R_equivalents     0.0000
_diffrn_reflns_av_sigmaI/netI     0.0462
_diffrn_reflns_theta_min     1.94
_diffrn_reflns_theta_max     25.14
_diffrn_reflns_theta_full     25.14
_diffrn_measured_fraction_theta_max     1.000
_diffrn_measured_fraction_theta_full     1.000
_diffrn_reflns_limit_h_min     0
_diffrn_reflns_limit_h_max     10
_diffrn_reflns_limit_k_min     0
_diffrn_reflns_limit_k_max     18
_diffrn_reflns_limit_l_min     0
_diffrn_reflns_limit_l_max     24
_diffrn_standards_number     3
_diffrn_standards_interval_count     ?
_diffrn_standards_interval_time     120
_diffrn_standards_decay_%     0
_refine_special_details
;
 Refinement of F^2^ against ALL reflections.  The weighted R-factor wR and
 goodness of fit S are based on F^2^, conventional R-factors R are based
 on F, with F set to zero for negative F^2^. The threshold expression of
 F^2^ > 2sigma(F^2^) is used only for calculating R-factors(gt) etc. and is
 not relevant to the choice of reflections for refinement.  R-factors based
 on F^2^ are statistically about twice as large as those based on F, and R-
 factors based on ALL data will be even larger.
;
_reflns_number_total     2674
_reflns_number_gt     1644
_reflns_threshold_expression     I>2\s(I)
_refine_ls_structure_factor_coef     Fsqd
_refine_ls_matrix_type     full
_refine_ls_R_factor_all     0.1007
_refine_ls_R_factor_gt     0.0549
_refine_ls_wR_factor_gt     0.1193
_refine_ls_wR_factor_ref     0.1354
_refine_ls_goodness_of_fit_ref     1.027
_refine_ls_restrained_S_all     1.027
_refine_ls_number_reflns     2674
_refine_ls_number_parameters     175
_refine_ls_number_restraints     0
_refine_ls_hydrogen_treatment     constr
_refine_ls_weighting_scheme     calc
_refine_ls_weighting_details
                'calc w=1/[\s^2^(Fo^2^)+(0.05P)^2^+2P] where P=(Fo^2^+2Fc^2^)/3'
_atom_sites_solution_hydrogens     geom
_atom_sites_solution_primary     direct
_atom_sites_solution_secondary     difmap
_refine_ls_shift/su_max     0.000
_refine_ls_shift/su_mean     0.000
_refine_diff_density_max     0.357
_refine_diff_density_min     -0.226
_refine_ls_extinction_method     none
_refine_ls_extinction_coef     ?
loop_
    _atom_type_symbol
    _atom_type_description
    _atom_type_scat_dispersion_real
    _atom_type_scat_dispersion_imag
    _atom_type_scat_source
    'C' 'C' 0.0033 0.0016
                         'International Tables Vol C Tables 4.2.6.8 and 6.1.1.4'
    'H' 'H' 0.0000 0.0000
                         'International Tables Vol C Tables 4.2.6.8 and 6.1.1.4'
    'N' 'N' 0.0061 0.0033
                         'International Tables Vol C Tables 4.2.6.8 and 6.1.1.4'
    'O' 'O' 0.0106 0.0060
                         'International Tables Vol C Tables 4.2.6.8 and 6.1.1.4'
    'S' 'S' 0.1246 0.1234
                         'International Tables Vol C Tables 4.2.6.8 and 6.1.1.4'
_computing_data_collection     'CAD4 Software (Enraf--Nonius, 1989)'
_computing_cell_refinement     'CAD4 Software (Enraf--Nonius, 1989)'
_computing_data_reduction     'XCAD4 (Harms & Wocadlo, 1995)'
_computing_structure_solution     'SHELXS97 (Sheldrick, 2008)'
_computing_structure_refinement     'SHELXL97 (Sheldrick, 2008)'
_computing_molecular_graphics
                             'SHELXTL (Sheldrick, 2008) and PLATON (Spek, 2003)'
_computing_publication_material     'SHELXTL (Sheldrick, 2008)'
loop_
    _atom_site_type_symbol
    _atom_site_label
    _atom_site_fract_x
    _atom_site_fract_y
    _atom_site_fract_z
    _atom_site_U_iso_or_equiv
    _atom_site_adp_type
    _atom_site_calc_flag
    _atom_site_refinement_flags
    _atom_site_occupancy
    _atom_site_disorder_assembly
    _atom_site_disorder_group
    S S 0.45811(9) 0.20077(5) 0.17605(4) 0.0493(3) Uani d . 1 . .
    O O1 0.5131(3) 0.23557(15) 0.23465(12) 0.0692(8) Uani d . 1 . .
    O O2 0.3393(3) 0.24395(14) 0.14448(13) 0.0662(7) Uani d . 1 . .
    N N1 0.9991(3) 0.2160(3) 0.11603(18) 0.0941(13) Uani d . 1 . .
    H H1B 1.0185 0.2305 0.1547 0.113 Uiso calc R 1 . .
    H H1C 1.0683 0.2116 0.0885 0.113 Uiso calc R 1 . .
    N N2 0.1514(3) -0.06128(19) 0.11889(14) 0.0639(9) Uani d . 1 . .
    H H2B 0.1248 -0.1138 0.1240 0.077 Uiso calc R 1 . .
    H H2C 0.1096 -0.0298 0.0905 0.077 Uiso calc R 1 . .
    N N3 0.8308(6) -0.0861(3) 0.0059(2) 0.125 Uani d . 1 . .
    C C1 0.8592(4) 0.2000(2) 0.09841(18) 0.0560(9) Uani d . 1 . .
    C C2 0.8255(5) 0.1794(2) 0.03521(19) 0.0657(11) Uani d . 1 . .
    H H2D 0.9005 0.1746 0.0056 0.079 Uiso calc R 1 . .
    C C3 0.6825(5) 0.1660(3) 0.01564(19) 0.0690(11) Uani d . 1 . .
    H H3A 0.6633 0.1513 -0.0266 0.083 Uiso calc R 1 . .
    C C4 0.5695(4) 0.1741(2) 0.05805(17) 0.0582(10) Uani d . 1 . .
    H H4A 0.4734 0.1665 0.0450 0.070 Uiso calc R 1 . .
    C C5 0.6022(3) 0.19405(19) 0.12110(15) 0.0428(8) Uani d . 1 . .
    C C6 0.7437(4) 0.2064(2) 0.14153(16) 0.0502(8) Uani d . 1 . .
    H H6A 0.7622 0.2189 0.1841 0.060 Uiso calc R 1 . .
    C C7 0.2607(4) -0.0275(2) 0.15608(15) 0.0454(8) Uani d . 1 . .
    C C8 0.3005(3) 0.05871(19) 0.14943(15) 0.0434(8) Uani d . 1 . .
    H H8A 0.2563 0.0927 0.1185 0.052 Uiso calc R 1 . .
    C C9 0.4056(3) 0.09322(19) 0.18883(15) 0.0431(8) Uani d . 1 . .
    C C10 0.4737(4) 0.0444(2) 0.23542(17) 0.0582(10) Uani d . 1 . .
    H H10A 0.5433 0.0685 0.2623 0.070 Uiso calc R 1 . .
    C C11 0.4356(4) -0.0407(2) 0.24077(19) 0.0650(11) Uani d . 1 . .
    H H11A 0.4818 -0.0749 0.2711 0.078 Uiso calc R 1 . .
    C C12 0.3309(4) -0.0763(2) 0.20243(17) 0.0563(9) Uani d . 1 . .
    H H12A 0.3064 -0.1339 0.2074 0.068 Uiso calc R 1 . .
    C C13 0.6947(7) -0.0534(4) 0.1078(2) 0.130(2) Uani d . 1 . .
    H H13A 0.6632 -0.1062 0.1270 0.195 Uiso calc R 1 . .
    H H13B 0.6113 -0.0182 0.0986 0.195 Uiso calc R 1 . .
    H H13C 0.7580 -0.0234 0.1368 0.195 Uiso calc R 1 . .
    C C14 0.7706(5) -0.0714(3) 0.0506(2) 0.0858(14) Uani d . 1 . .
loop_
    _atom_site_aniso_label
    _atom_site_aniso_U_11
    _atom_site_aniso_U_22
    _atom_site_aniso_U_33
    _atom_site_aniso_U_12
    _atom_site_aniso_U_13
    _atom_site_aniso_U_23
    S 0.0474(5) 0.0365(4) 0.0641(6) -0.0012(4) 0.0097(5) -0.0078(4)
    O1 0.0785(18) 0.0611(15) 0.0680(17) -0.0187(14) 0.0159(15) -0.0280(13)
    O2 0.0520(14) 0.0409(13) 0.106(2) 0.0105(12) 0.0076(15) 0.0041(13)
    N1 0.0447(19) 0.153(4) 0.085(3) -0.007(2) 0.0034(18) 0.003(2)
    N2 0.075(2) 0.0524(17) 0.064(2) -0.0164(16) -0.0116(18) 0.0000(15)
    N3 0.125 0.125 0.125 0.000 0.000 0.000
    C1 0.045(2) 0.060(2) 0.063(2) 0.0023(19) 0.0006(18) 0.0063(19)
    C2 0.064(3) 0.073(3) 0.060(3) 0.006(2) 0.019(2) 0.003(2)
    C3 0.072(3) 0.088(3) 0.046(2) -0.002(2) 0.002(2) -0.004(2)
    C4 0.051(2) 0.069(2) 0.054(2) -0.0041(19) -0.0050(19) -0.0003(18)
    C5 0.0463(18) 0.0338(16) 0.048(2) -0.0005(15) 0.0029(16) 0.0007(15)
    C6 0.0490(19) 0.0523(19) 0.049(2) -0.0045(18) -0.0020(18) -0.0006(17)
    C7 0.0461(19) 0.0424(18) 0.048(2) -0.0019(16) 0.0052(17) -0.0044(15)
    C8 0.0448(19) 0.0408(17) 0.0447(18) 0.0043(15) 0.0052(16) 0.0023(15)
    C9 0.0413(18) 0.0376(17) 0.050(2) 0.0034(14) 0.0030(16) -0.0015(15)
    C10 0.059(2) 0.053(2) 0.063(2) -0.0074(18) -0.013(2) 0.0013(18)
    C11 0.070(3) 0.055(2) 0.069(2) -0.005(2) -0.021(2) 0.0174(19)
    C12 0.064(2) 0.0436(19) 0.061(2) -0.0034(19) 0.002(2) 0.0042(17)
    C13 0.182(7) 0.111(4) 0.097(4) 0.030(4) 0.051(4) -0.002(3)
    C14 0.092(4) 0.087(3) 0.078(3) 0.013(3) -0.002(3) 0.004(3)
_geom_special_details
;
All e.s.d.'s (except the e.s.d. in the dihedral angle between two l.s.
planes) are estimated using the full covariance matrix. The cell e.s.d.'s
are taken into account individually in the estimation of e.s.d.'s in
distances, angles and torsion angles; correlations between e.s.d.'s in
cell parameters are only used when they are defined by crystal symmetry.
An approximate (isotropic) treatment of cell e.s.d.'s is used for
estimating e.s.d.'s involving l.s. planes.
;
loop_
    _geom_bond_atom_site_label_1
    _geom_bond_atom_site_label_2
    _geom_bond_site_symmetry_2
    _geom_bond_distance
    _geom_bond_publ_flag
    S O1 . 1.434(2) ?
    S O2 . 1.441(2) ?
    S C5 . 1.756(3) ?
    S C9 . 1.762(3) ?
    C1 N1 . 1.358(5) ?
    C1 C6 . 1.396(5) ?
    C1 C2 . 1.397(5) ?
    N1 H1B . 0.8600 ?
    N1 H1C . 0.8600 ?
    N2 C7 . 1.374(4) ?
    N2 H2B . 0.8600 ?
    N2 H2C . 0.8600 ?
    C2 C3 . 1.390(5) ?
    C2 H2D . 0.9300 ?
    C3 C4 . 1.371(5) ?
    C3 H3A . 0.9300 ?
    C4 C5 . 1.390(5) ?
    C4 H4A . 0.9300 ?
    C5 C6 . 1.380(4) ?
    C6 H6A . 0.9300 ?
    C7 C12 . 1.390(5) ?
    C7 C8 . 1.398(4) ?
    C8 C9 . 1.378(4) ?
    C8 H8A . 0.9300 ?
    C9 C10 . 1.386(4) ?
    C10 C11 . 1.375(5) ?
    C10 H10A . 0.9300 ?
    C11 C12 . 1.368(5) ?
    C11 H11A . 0.9300 ?
    C12 H12A . 0.9300 ?
    C13 C14 . 1.415(6) ?
    C13 H13A . 0.9600 ?
    C13 H13B . 0.9600 ?
    C13 H13C . 0.9600 ?
    C14 N3 . 1.111(6) ?
loop_
    _geom_angle_atom_site_label_1
    _geom_angle_atom_site_label_2
    _geom_angle_atom_site_label_3
    _geom_angle_site_symmetry_1
    _geom_angle_site_symmetry_3
    _geom_angle
    _geom_angle_publ_flag
    O1 S O2 . . 118.90(16) ?
    O1 S C5 . . 108.65(16) ?
    O2 S C5 . . 107.18(15) ?
    O1 S C9 . . 108.95(15) ?
    O2 S C9 . . 107.82(15) ?
    C5 S C9 . . 104.40(14) ?
    N1 C1 C6 . . 121.8(3) ?
    N1 C1 C2 . . 120.6(4) ?
    C6 C1 C2 . . 117.6(3) ?
    C1 N1 H1B . . 120.0 ?
    C1 N1 H1C . . 120.0 ?
    H1B N1 H1C . . 120.0 ?
    C7 N2 H2B . . 120.0 ?
    C7 N2 H2C . . 120.0 ?
    H2B N2 H2C . . 120.0 ?
    C3 C2 C1 . . 121.5(4) ?
    C3 C2 H2D . . 119.2 ?
    C1 C2 H2D . . 119.2 ?
    C4 C3 C2 . . 120.5(4) ?
    C4 C3 H3A . . 119.7 ?
    C2 C3 H3A . . 119.7 ?
    C3 C4 C5 . . 118.3(3) ?
    C3 C4 H4A . . 120.9 ?
    C5 C4 H4A . . 120.9 ?
    C6 C5 C4 . . 121.9(3) ?
    C6 C5 S . . 119.7(3) ?
    C4 C5 S . . 118.3(3) ?
    C5 C6 C1 . . 120.2(3) ?
    C5 C6 H6A . . 119.9 ?
    C1 C6 H6A . . 119.9 ?
    N2 C7 C12 . . 121.7(3) ?
    N2 C7 C8 . . 120.1(3) ?
    C12 C7 C8 . . 118.2(3) ?
    C9 C8 C7 . . 119.8(3) ?
    C9 C8 H8A . . 120.1 ?
    C7 C8 H8A . . 120.1 ?
    C8 C9 C10 . . 121.6(3) ?
    C8 C9 S . . 118.1(2) ?
    C10 C9 S . . 120.3(3) ?
    C11 C10 C9 . . 118.1(3) ?
    C11 C10 H10A . . 121.0 ?
    C9 C10 H10A . . 121.0 ?
    C12 C11 C10 . . 121.3(3) ?
    C12 C11 H11A . . 119.3 ?
    C10 C11 H11A . . 119.3 ?
    C11 C12 C7 . . 121.0(3) ?
    C11 C12 H12A . . 119.5 ?
    C7 C12 H12A . . 119.5 ?
    C14 C13 H13A . . 109.5 ?
    C14 C13 H13B . . 109.5 ?
    H13A C13 H13B . . 109.5 ?
    C14 C13 H13C . . 109.5 ?
    H13A C13 H13C . . 109.5 ?
    H13B C13 H13C . . 109.5 ?
    N3 C14 C13 . . 179.4(6) ?
loop_
    _geom_torsion_atom_site_label_1
    _geom_torsion_atom_site_label_2
    _geom_torsion_atom_site_label_3
    _geom_torsion_atom_site_label_4
    _geom_torsion_site_symmetry_1
    _geom_torsion_site_symmetry_2
    _geom_torsion_site_symmetry_3
    _geom_torsion_site_symmetry_4
    _geom_torsion
    _geom_torsion_publ_flag
    N1 C1 C2 C3 . . . . -177.5(4) ?
    C6 C1 C2 C3 . . . . 0.2(6) ?
    C1 C2 C3 C4 . . . . 1.2(6) ?
    C2 C3 C4 C5 . . . . -1.5(6) ?
    C3 C4 C5 C6 . . . . 0.6(5) ?
    C3 C4 C5 S . . . . -177.8(3) ?
    O1 S C5 C6 . . . . 11.1(3) ?
    O2 S C5 C6 . . . . 140.7(3) ?
    C9 S C5 C6 . . . . -105.0(3) ?
    O1 S C5 C4 . . . . -170.5(3) ?
    O2 S C5 C4 . . . . -40.9(3) ?
    C9 S C5 C4 . . . . 73.3(3) ?
    C4 C5 C6 C1 . . . . 0.8(5) ?
    S C5 C6 C1 . . . . 179.1(3) ?
    N1 C1 C6 C5 . . . . 176.6(4) ?
    C2 C1 C6 C5 . . . . -1.2(5) ?
    N2 C7 C8 C9 . . . . 177.1(3) ?
    C12 C7 C8 C9 . . . . -0.7(5) ?
    C7 C8 C9 C10 . . . . 0.0(5) ?
    C7 C8 C9 S . . . . 177.0(2) ?
    O1 S C9 C8 . . . . 154.6(2) ?
    O2 S C9 C8 . . . . 24.3(3) ?
    C5 S C9 C8 . . . . -89.5(3) ?
    O1 S C9 C10 . . . . -28.3(3) ?
    O2 S C9 C10 . . . . -158.6(3) ?
    C5 S C9 C10 . . . . 87.6(3) ?
    C8 C9 C10 C11 . . . . 1.2(5) ?
    S C9 C10 C11 . . . . -175.8(3) ?
    C9 C10 C11 C12 . . . . -1.5(6) ?
    C10 C11 C12 C7 . . . . 0.8(6) ?
    N2 C7 C12 C11 . . . . -177.4(3) ?
    C8 C7 C12 C11 . . . . 0.4(5) ?
loop_
    _geom_hbond_atom_site_label_D
    _geom_hbond_atom_site_label_H
    _geom_hbond_atom_site_label_A
    _geom_hbond_site_symmetry_A
    _geom_hbond_distance_DH
    _geom_hbond_distance_HA
    _geom_hbond_distance_DA
    _geom_hbond_angle_DHA
    _geom_hbond_publ_flag
    C6 H6A O1 . 0.93 2.53 2.913(4) 105.00 yes
    C8 H8A O2 . 0.93 2.53 2.906(4) 104.00 yes
    N1 H1B O1 6_656 0.86 2.32 3.147(5) 161 yes
    N2 H2B O2 7_655 0.86 2.28 3.079(4) 155 yes
data_global
_journal_date_recd_electronic     2008-05-14
_journal_date_accepted     2008-05-16
_journal_name_full     'Acta Crystallographica, Section E'
_journal_year     2008
_journal_volume     64
_journal_issue      6
_journal_page_first     o1140
_journal_page_last     o1140
_journal_paper_category     QO
_journal_coeditor_code     HK2464
_publ_contact_author_name     'Professor Fang-shi Li'
_publ_contact_author_address
;
'Fang-shi Li'
Department of Applied Chemistry,
College of Science,
Nanjing University of Technolgy,
Xinmofan Road No.5 Nanjing
Nanjing 210009
People's Republic of China
;
_publ_contact_author_email     fangshi.li@njut.edu.cn
_publ_contact_author_fax     '86 25  83587450'
_publ_contact_author_phone     '86 25 83587450'
_publ_section_title
;
Bis(3-aminophenyl) sulfone acetonitrile solvate
;
loop_
    _publ_author_name
    _publ_author_address
    'Wei Yao'
;
Department of Applied Chemistry,
College of Science,
Nanjing University of Technolgy,
Xinmofan Road No. 5 Nanjing
Nanjing 210009
People's Republic of China
;
    'Fang-Shi Li'
;
Department of Applied Chemistry,
College of Science,
Nanjing University of Technolgy,
Xinmofan Road No. 5 Nanjing
Nanjing 210009
People's Republic of China
;
    'Da-Sheng Yu'
;
Department of Applied Chemistry,
College of Science,
Nanjing University of Technolgy,
Xinmofan Road No. 5 Nanjing
Nanjing 210009
People's Republic of China
;
    'Chui Lu'
;
Department of Applied Chemistry,
College of Science,
Nanjing University of Technolgy,
Xinmofan Road No. 5 Nanjing
Nanjing 210009
People's Republic of China
;
    'Jin-Na Zhu'
;
Department of Applied Chemistry,
College of Science,
Nanjing University of Technolgy,
Xinmofan Road No. 5 Nanjing
Nanjing 210009
People's Republic of China
;
