# Supplementary material for: Bis(3-amino­phen­yl) sulfone acetonitrile solvate
Source: Acta Crystallogr Sect E Struct Rep Online. 2008 May 21;64(Pt 6):o1140. doi: 10.1107/S1600536808014840 (PMC2961368; doi:10.1107/S1600536808014840)
Supplement: Supplementary file 2 [file e-64-o1140-Isup2.hkl]

# 
# h,k,l, Fc-squared, Fo-squared, sigma(Fo-squared) and status flag 
# 
data_I
_shelx_title '    X in Pbca' 
_shelx_refln_list_code          4 
_shelx_F_calc_maximum      285.04 
_exptl_crystal_F_000      1216.00 
_reflns_d_resolution_high  0.8366 
 
loop_ 
 _symmetry_equiv_pos_as_xyz 
 'x, y, z' 
 '-x+1/2, -y, z+1/2' 
 'x+1/2, -y+1/2, -z' 
 '-x, y+1/2, -z+1/2' 
 '-x, -y, -z' 
 'x-1/2, y, -z-1/2' 
 '-x-1/2, y-1/2, z' 
 'x, -y-1/2, z-1/2' 
 
_cell_length_a     9.1690 
_cell_length_b    15.5590 
_cell_length_c    20.9600 
_cell_angle_alpha  90.000 
_cell_angle_beta   90.000 
_cell_angle_gamma  90.000 
 
_shelx_F_squared_multiplier     1.000 
 
loop_ 
 _refln_index_h 
 _refln_index_k 
 _refln_index_l 
 _refln_F_squared_calc 
 _refln_F_squared_meas 
 _refln_F_squared_sigma 
 _refln_observed_status 
   2   0   0       17.46       91.98      7.02 o 
   4   0   0     2855.36     3047.75     28.42 o 
   6   0   0     2072.05     2048.43     32.21 o 
   8   0   0       69.90       52.77     23.42 o 
  10   0   0      275.32      336.52     32.47 o 
   2   1   0     6216.86     5719.91    117.24 o 
   4   1   0        0.43       29.74     10.27 o 
   6   1   0      248.70      231.82     17.82 o 
   8   1   0     1936.49     1996.60     41.94 o 
  10   1   0       50.55       55.61     27.42 o 
   0   2   0    16046.40    16669.48    153.39 o 
   2   2   0    29437.98    28121.62    269.42 o 
   4   2   0      619.86      657.08     16.38 o 
   6   2   0     1368.51     1370.08     28.24 o 
   8   2   0       16.53       44.78     21.42 o 
  10   2   0      131.49      116.26     27.95 o 
   2   3   0     1679.14     1875.45     21.13 o 
   4   3   0      668.94      890.80     19.04 o 
   6   3   0      428.24      389.59     20.72 o 
   8   3   0     1127.02     1054.14     34.52 o 
  10   3   0        2.13       27.91     27.91 o 
   0   4   0    23743.98    22282.72    248.58 o 
   2   4   0     4855.67     5360.30     34.73 o 
   4   4   0     4584.51     4408.56     37.26 o 
   6   4   0      383.29      342.16     20.79 o 
   8   4   0      274.41      274.69     25.19 o 
  10   4   0      125.45      190.03     29.51 o 
   2   5   0     5545.74     5377.43     35.64 o 
   4   5   0     1252.73     1408.00     24.90 o 
   6   5   0       26.32        3.80     17.45 o 
   8   5   0       78.73       68.53     22.97 o 
  10   5   0       10.63       50.80     25.64 o 
   0   6   0     9634.02    10155.59    207.46 o 
   2   6   0      736.36      738.85     18.33 o 
   4   6   0       24.60       23.88     14.00 o 
   6   6   0     1361.73     1333.19     31.39 o 
   8   6   0       59.27       82.29     22.27 o 
  10   6   0       40.33       45.99     27.63 o 
   2   7   0      117.95      116.14     16.50 o 
   4   7   0       26.57       65.28     15.58 o 
   6   7   0      678.00      733.33     27.26 o 
   8   7   0      868.27      873.59     33.65 o 
  10   7   0      150.87      120.23     27.48 o 
   0   8   0    32864.40    33737.11    435.76 o 
   2   8   0        2.46        0.85     17.11 o 
   4   8   0        6.14       14.91     15.95 o 
   6   8   0       31.56       47.13     20.08 o 
   8   8   0      301.39      291.31     26.76 o 
   2   9   0       92.21       60.68     16.29 o 
   4   9   0     2081.04     2032.53     35.05 o 
   6   9   0      926.82      958.35     31.10 o 
   8   9   0      131.85      156.47     24.81 o 
   0  10   0      430.82      352.60     20.18 o 
   2  10   0     1544.16     1535.39     31.12 o 
   4  10   0       12.17       48.78     18.82 o 
   6  10   0      807.87      855.09     30.88 o 
   8  10   0        4.77        6.76     22.48 o 
   2  11   0       44.48       23.49     18.18 o 
   4  11   0     1516.31     1476.13     35.47 o 
   6  11   0      625.64      574.98     29.85 o 
   8  11   0      331.87      292.23     27.65 o 
   0  12   0      709.63      796.47     28.54 o 
   2  12   0     1263.23     1290.65     31.01 o 
   4  12   0     1064.77      982.74     34.54 o 
   6  12   0      300.27      257.00     27.12 o 
   8  12   0       11.43       56.07     23.13 o 
   2  13   0      172.91      190.91     21.61 o 
   4  13   0      104.61      115.88     25.02 o 
   6  13   0      438.55      480.10     29.24 o 
   0  14   0        5.77       16.96     21.74 o 
   2  14   0       34.55       21.22     18.84 o 
   4  14   0       47.77       40.31     25.40 o 
   6  14   0       10.17       23.11     23.11 o 
   2  15   0      136.25      106.65     22.27 o 
   4  15   0      548.05      625.46     34.34 o 
   6  15   0       20.68       19.06     24.29 o 
   0  16   0      273.76      272.94     29.61 o 
   2  16   0        1.14        1.24     21.28 o 
   4  16   0       76.96       75.13     25.78 o 
   2  17   0       23.95       40.27     22.36 o 
   4  17   0       11.42       61.96     25.77 o 
   0  18   0      651.41      696.89     36.16 o 
   2  18   0       89.24       56.61     23.99 o 
   1   1   1      557.13      543.64      7.67 o 
   2   1   1     5520.74     5837.74    124.01 o 
   3   1   1      688.36      822.86     16.44 o 
   4   1   1      526.20      534.39     15.49 o 
   5   1   1        0.01       12.74     12.74 o 
   6   1   1     1684.13     1750.05     29.97 o 
   7   1   1      510.22      548.05     25.07 o 
   8   1   1        8.32       20.86     22.58 o 
   9   1   1        0.13        6.16     22.24 o 
  10   1   1        6.30       19.63     26.04 o 
   0   2   1    14184.77    15125.06    153.02 o 
   1   2   1     1307.38      900.42     13.45 o 
   2   2   1    11324.79    11445.14    178.24 o 
   3   2   1      756.93      782.80     16.40 o 
   4   2   1      956.33      928.74     19.20 o 
   5   2   1     1030.61     1139.73     22.94 o 
   6   2   1      162.08      177.96     17.52 o 
   7   2   1       31.48       11.20     19.93 o 
   8   2   1        4.50       13.56     21.56 o 
   9   2   1        4.87       17.00     23.35 o 
  10   2   1        2.55        7.31     25.90 o 
   1   3   1     2713.76     2797.98     21.25 o 
   2   3   1      136.01      172.47     10.75 o 
   3   3   1      425.77      490.42     14.89 o 
   4   3   1       22.75       22.80     11.06 o 
   5   3   1      394.42      526.53     18.99 o 
   6   3   1       52.47       38.44     16.05 o 
   7   3   1      403.28      367.79     23.68 o 
   8   3   1      674.48      671.60     29.53 o 
   9   3   1       73.53       40.26     24.01 o 
  10   3   1        9.48       37.15     26.60 o 
   0   4   1    81249.14    74065.49    455.11 o 
   1   4   1    27130.76    24955.45    284.64 o 
   2   4   1      765.78      704.89     14.66 o 
   3   4   1      790.26      720.62     16.88 o 
   4   4   1      529.04      557.07     17.30 o 
   5   4   1      342.56      342.24     17.59 o 
   6   4   1       21.64        0.00     17.32 o 
   7   4   1      193.29      252.52     22.02 o 
   8   4   1        1.62        9.22     21.42 o 
   9   4   1      206.17      222.74     26.02 o 
  10   4   1      541.11      679.56     36.29 o 
   1   5   1     1585.72     1562.58     22.00 o 
   2   5   1       23.79       40.88      9.54 o 
   3   5   1       36.89       32.22     11.41 o 
   4   5   1      631.74      616.06     18.65 o 
   5   5   1        0.47        5.76     14.62 o 
   6   5   1     1172.91     1132.79     28.75 o 
   7   5   1      482.83      541.79     25.79 o 
   8   5   1     1105.96     1144.25     34.50 o 
   9   5   1       53.25       33.17     23.48 o 
  10   5   1       89.39      106.39     27.15 o 
   0   6   1    16191.45    15806.00    256.56 o 
   1   6   1     1004.82     1134.75     20.28 o 
   2   6   1     7631.34     7580.64     46.53 o 
   3   6   1        4.24        0.79     11.60 o 
   4   6   1     2579.05     2883.94     33.94 o 
   5   6   1      572.38      607.03     22.27 o 
   6   6   1      425.68      479.91     23.37 o 
   7   6   1      749.37      734.18     28.92 o 
   8   6   1        3.73       26.52     22.04 o 
   9   6   1       10.38        4.92     23.61 o 
  10   6   1       37.15       47.60     26.36 o 
   1   7   1        1.26        5.28     11.66 o 
   2   7   1     2065.35     2061.06     29.68 o 
   3   7   1      577.45      456.95     17.73 o 
   4   7   1      352.89      269.91     17.56 o 
   5   7   1       55.46       41.08     17.51 o 
   6   7   1      955.55     1044.22     29.96 o 
   7   7   1      272.17      304.34     24.63 o 
   8   7   1      279.99      233.45     26.56 o 
   9   7   1       16.30       29.10     22.87 o 
  10   7   1        0.19        1.64     26.58 o 
   0   8   1    13022.27    13130.04    274.98 o 
   1   8   1     1531.38     1519.99     26.11 o 
   2   8   1      972.72     1065.22     23.62 o 
   3   8   1      178.24      136.61     14.93 o 
   4   8   1      606.05      622.28     22.08 o 
   5   8   1      124.52      156.31     19.75 o 
   6   8   1      412.39      458.45     24.94 o 
   7   8   1      133.88      130.44     22.98 o 
   8   8   1       17.64       16.58     22.04 o 
   9   8   1        5.34       14.38     22.22 o 
   1   9   1       37.81       14.11     14.18 o 
   2   9   1      134.58      115.41     16.74 o 
   3   9   1       17.52       23.07     16.90 o 
   4   9   1       28.85       47.48     16.95 o 
   5   9   1       25.76       56.77     19.63 o 
   6   9   1      127.75      118.10     20.76 o 
   7   9   1       12.44       42.23     20.50 o 
   8   9   1        9.71       27.52     22.30 o 
   9   9   1        8.04        5.10     23.02 o 
   0  10   1      317.31      351.71     19.77 o 
   1  10   1       25.63       24.50     14.71 o 
   2  10   1      123.95       85.12     18.20 o 
   3  10   1      534.94      531.53     25.96 o 
   4  10   1       69.91       83.15     19.23 o 
   5  10   1      227.74      180.33     18.96 o 
   6  10   1      701.99      706.28     29.55 o 
   7  10   1      175.05      168.59     24.49 o 
   8  10   1        3.84       39.69     20.93 o 
   9  10   1       28.80       16.29     23.65 o 
   1  11   1      151.13      203.89     18.83 o 
   2  11   1       28.95       22.24     18.76 o 
   3  11   1      329.70      337.87     24.54 o 
   4  11   1       11.68       37.32     21.23 o 
   5  11   1      276.41      228.66     23.00 o 
   6  11   1       20.32        1.78     21.53 o 
   7  11   1        5.34       13.35     21.89 o 
   8  11   1       16.16       15.84     24.17 o 
   0  12   1      382.06      420.53     24.76 o 
   1  12   1      420.85      438.46     24.10 o 
   2  12   1      227.41      213.38     22.49 o 
   3  12   1      113.72      106.20     23.15 o 
   4  12   1      315.79      348.19     27.33 o 
   5  12   1        9.79       40.41     19.77 o 
   6  12   1       23.18       29.33     22.75 o 
   7  12   1       33.99       17.78     22.84 o 
   8  12   1       10.11        7.74     24.31 o 
   1  13   1      143.15      165.15     21.05 o 
   2  13   1       44.80       33.99     20.37 o 
   3  13   1      237.38      234.55     24.75 o 
   4  13   1      890.54      856.71     34.33 o 
   5  13   1        2.51        6.47     22.74 o 
   6  13   1      591.44      556.95     29.60 o 
   7  13   1       51.81       19.74     23.49 o 
   0  14   1      772.04      734.33     31.12 o 
   1  14   1       10.55       10.53     19.31 o 
   2  14   1       78.99       73.71     20.08 o 
   3  14   1       10.40       21.84     21.84 o 
   4  14   1      246.82      285.39     28.92 o 
   5  14   1      281.56      287.44     27.24 o 
   6  14   1       14.94       17.32     23.65 o 
   7  14   1      147.35      129.02     26.54 o 
   1  15   1       36.70       55.85     20.66 o 
   2  15   1       11.92       33.15     20.20 o 
   3  15   1      169.44      193.94     25.43 o 
   4  15   1      133.17      159.92     27.42 o 
   5  15   1        0.27       26.38     26.38 o 
   6  15   1      354.69      392.35     31.58 o 
   0  16   1      151.46      195.16     25.72 o 
   1  16   1        9.27       34.68     20.76 o 
   2  16   1      287.16      318.17     25.75 o 
   3  16   1       98.54       94.66     23.66 o 
   4  16   1        5.11       24.79     24.79 o 
   5  16   1       97.67       83.69     28.90 o 
   1  17   1       55.31       74.73     23.29 o 
   2  17   1      180.15      169.41     24.56 o 
   3  17   1       28.93        6.92     21.90 o 
   4  17   1      352.64      322.50     24.72 o 
   0  18   1      234.53      277.48     29.59 o 
   1  18   1        0.23       39.14     22.49 o 
   2  18   1       35.62      103.84     20.89 o 
   0   0   2    10807.50    10553.35    104.88 o 
   1   0   2     1237.45     1095.92     13.02 o 
   2   0   2    37782.54    37034.93    301.79 o 
   3   0   2     2705.58     2412.42     24.38 o 
   4   0   2     6349.75     6569.62     41.59 o 
   5   0   2       94.01       83.84     13.22 o 
   6   0   2       31.92       38.02     15.82 o 
   7   0   2     2615.50     2757.31     41.08 o 
   8   0   2        7.02       14.22     21.52 o 
   9   0   2       82.28       93.22     24.51 o 
  10   0   2       52.54       47.55     27.32 o 
   1   1   2    13887.69    14253.17    155.16 o 
   2   1   2     2694.22     2759.45     22.11 o 
   3   1   2      149.21      239.99     12.82 o 
   4   1   2      873.73      771.84     18.21 o 
   5   1   2      288.77      349.26     17.09 o 
   6   1   2      684.52      666.51     23.10 o 
   7   1   2      822.52      783.03     28.13 o 
   8   1   2       23.84        3.43     22.09 o 
   9   1   2      283.50      279.82     27.40 o 
  10   1   2        1.42        4.07     25.38 o 
   0   2   2      819.96      741.77      9.16 o 
   1   2   2     8557.26     8347.77    131.56 o 
   2   2   2      549.03      439.75     14.22 o 
   3   2   2      971.37     1031.32     17.89 o 
   4   2   2     1676.43     1670.51     23.82 o 
   5   2   2      160.77      142.79     14.54 o 
   6   2   2      120.64      142.62     17.15 o 
   7   2   2     1935.33     1921.44     37.09 o 
   8   2   2       63.04       69.85     22.38 o 
   9   2   2       29.13       46.14     23.35 o 
  10   2   2       37.96       42.62     27.54 o 
   1   3   2       50.71      113.17     10.40 o 
   2   3   2       53.71      117.08      9.76 o 
   3   3   2        2.19       10.08     10.22 o 
   4   3   2      368.95      507.79     15.00 o 
   5   3   2        3.59       19.43     12.93 o 
   6   3   2       53.62       43.04     16.69 o 
   7   3   2       74.35       70.94     20.91 o 
   8   3   2      135.89       95.02     22.66 o 
   9   3   2      333.14      382.20     28.88 o 
  10   3   2       14.00       12.81     26.34 o 
   0   4   2    21107.71    21532.66    255.87 o 
   1   4   2      787.46      855.50     16.12 o 
   2   4   2     1059.88      985.76     16.60 o 
   3   4   2       29.23       21.57     10.35 o 
   4   4   2     1801.97     2086.40     27.74 o 
   5   4   2        1.99       15.21     13.52 o 
   6   4   2      251.30      249.95     20.44 o 
   7   4   2      387.50      398.78     24.87 o 
   8   4   2        4.11       10.43     20.64 o 
   9   4   2       44.58       30.11     24.91 o 
  10   4   2       29.54       16.76     27.60 o 
   1   5   2      411.37      400.16     15.29 o 
   2   5   2      280.08      263.31     12.95 o 
   3   5   2     3805.37     3309.80     10.97 o 
   4   5   2      392.66      402.01     16.93 o 
   5   5   2      195.86      200.22     16.64 o 
   6   5   2       18.01       23.66     18.41 o 
   7   5   2      109.79      115.70     21.76 o 
   8   5   2        1.60       17.18     21.78 o 
   9   5   2       37.33       18.65     24.38 o 
  10   5   2       25.55       75.09     26.24 o 
   0   6   2     9345.31     8171.73    215.82 o 
   1   6   2     6224.29     6820.72     43.24 o 
   2   6   2      954.09      941.23     20.10 o 
   3   6   2     1256.71     1273.40     21.65 o 
   4   6   2      204.25      166.75     16.10 o 
   5   6   2     2190.53     2423.84     34.49 o 
   6   6   2      353.63      344.78     23.21 o 
   7   6   2       25.98       42.86     21.70 o 
   8   6   2       60.79       69.61     22.73 o 
   9   6   2      107.62       92.08     25.68 o 
  10   6   2       35.71       28.80     26.09 o 
   1   7   2      610.03      584.34     18.22 o 
   2   7   2      224.83      221.16     15.09 o 
   3   7   2     2017.62     1982.55     28.22 o 
   4   7   2      555.55      539.45     20.25 o 
   5   7   2       31.79       81.37     16.84 o 
   6   7   2      608.03      583.54     25.65 o 
   7   7   2      198.50      164.22     23.80 o 
   8   7   2      153.59      118.49     24.42 o 
   9   7   2        2.71       18.41     23.86 o 
  10   7   2       40.76       19.22     27.02 o 
   0   8   2      202.91      218.52     15.89 o 
   1   8   2      955.16     1036.38     23.19 o 
   2   8   2     1117.86     1157.16     25.14 o 
   3   8   2      210.47      203.23     16.64 o 
   4   8   2      142.61      173.59     17.84 o 
   5   8   2      642.96      651.90     24.91 o 
   6   8   2       59.69       31.76     21.30 o 
   7   8   2      873.03      876.71     31.56 o 
   8   8   2       51.10       21.00     23.97 o 
   9   8   2        6.07       27.23     23.41 o 
   1   9   2     1331.27     1342.50     26.78 o 
   2   9   2      343.62      309.45     19.96 o 
   3   9   2     1468.71     1594.38     30.30 o 
   4   9   2     1569.73     1653.03     30.41 o 
   5   9   2       71.99       69.18     20.12 o 
   6   9   2      487.61      370.69     20.20 o 
   7   9   2      848.67      788.73     31.79 o 
   8   9   2        5.27       17.63     21.54 o 
   9   9   2        5.47       16.70     23.16 o 
   0  10   2        0.44       16.91     16.91 o 
   1  10   2     1580.81     1560.55     30.15 o 
   2  10   2       16.77        2.20     17.66 o 
   3  10   2      551.51      544.52     25.72 o 
   4  10   2        0.81        2.84     18.89 o 
   5  10   2     1838.48     1645.39     19.78 o 
   6  10   2      151.15      158.97     22.02 o 
   7  10   2      333.27      334.45     27.20 o 
   8  10   2       38.66        2.71     24.07 o 
   9  10   2        0.67        6.61     23.23 o 
   1  11   2      218.36      229.43     19.95 o 
   2  11   2        3.62       19.26     19.26 o 
   3  11   2     1871.17     1843.64     37.46 o 
   4  11   2      478.49      407.76     25.89 o 
   5  11   2      111.51       63.59     22.37 o 
   6  11   2      139.53      160.04     22.68 o 
   7  11   2      175.04      155.61     23.79 o 
   8  11   2      136.35      119.66     24.95 o 
   0  12   2     1521.33     1478.39     34.47 o 
   1  12   2      208.78      151.18     21.50 o 
   2  12   2      221.55      225.84     23.30 o 
   3  12   2      191.70      204.26     24.56 o 
   4  12   2      368.84      358.94     27.57 o 
   5  12   2     1027.82     1015.60     33.85 o 
   6  12   2       36.01       27.56     21.49 o 
   7  12   2      264.08      242.37     26.64 o 
   8  12   2       91.96       66.74     25.15 o 
   1  13   2       45.64       35.44     20.87 o 
   2  13   2       23.81       32.37     20.58 o 
   3  13   2       50.58       75.92     22.57 o 
   4  13   2       13.41       43.20     22.72 o 
   5  13   2      152.39      132.31     25.48 o 
   6  13   2      142.69      164.07     23.82 o 
   7  13   2       77.43       47.83     23.64 o 
   0  14   2        4.06       17.98     20.52 o 
   1  14   2       24.41        1.10     20.06 o 
   2  14   2       15.29       22.35     19.56 o 
   3  14   2      196.74      184.62     24.26 o 
   4  14   2       18.85       32.62     23.70 o 
   5  14   2        2.15       18.41     25.63 o 
   6  14   2       13.26        0.71     24.71 o 
   7  14   2      148.01      147.65     25.29 o 
   1  15   2       94.80       76.89     21.27 o 
   2  15   2        0.00        0.00     19.38 o 
   3  15   2      110.41      149.72     24.22 o 
   4  15   2        0.77       18.74     24.07 o 
   5  15   2        7.42       27.03     27.03 o 
   6  15   2       10.31       33.67     25.84 o 
   0  16   2       12.14       19.48     22.42 o 
   1  16   2       12.24       13.33     21.12 o 
   2  16   2        0.75        6.32     21.17 o 
   3  16   2        9.32       20.90     22.24 o 
   4  16   2        6.84       21.35     23.60 o 
   5  16   2       40.17        6.61     28.14 o 
   1  17   2      152.24      205.64     24.36 o 
   2  17   2        0.04        3.95     21.76 o 
   3  17   2        9.51       11.72     22.45 o 
   4  17   2       66.76      119.44     26.17 o 
   0  18   2      221.49      228.41     28.49 o 
   1  18   2        5.96        6.28     23.43 o 
   2  18   2       29.21       40.08     20.76 o 
   1   1   3     9567.95     9661.32    141.77 o 
   2   1   3    11650.93    11295.78    176.38 o 
   3   1   3     2182.09     2645.55     25.44 o 
   4   1   3     1203.14     1266.55     21.40 o 
   5   1   3      752.29      775.91     20.67 o 
   6   1   3       33.61       60.54     15.77 o 
   7   1   3      482.93      504.33     25.13 o 
   8   1   3       55.37       27.48     22.56 o 
   9   1   3        2.61       10.92     22.55 o 
  10   1   3       11.90       33.96     26.29 o 
   0   2   3     1481.52     1296.14     15.04 o 
   1   2   3        1.05       48.44      7.57 o 
   2   2   3       80.65       90.20     10.78 o 
   3   2   3     3364.59     3549.44     29.35 o 
   4   2   3      338.59      391.91     15.37 o 
   5   2   3     1136.99     1219.24     24.25 o 
   6   2   3        0.05       26.56     15.89 o 
   7   2   3      945.48      920.54     29.49 o 
   8   2   3       33.17       17.74     21.69 o 
   9   2   3       58.33      141.74     23.17 o 
  10   2   3        1.26       18.43     26.06 o 
   1   3   3     2737.67     2601.73     22.84 o 
   2   3   3      797.46      810.58     15.03 o 
   3   3   3     1003.51     1078.16     18.43 o 
   4   3   3      525.80      647.29     17.84 o 
   5   3   3      313.72      314.89     17.76 o 
   6   3   3       47.47        1.63     17.63 o 
   7   3   3        4.04       29.12     19.99 o 
   8   3   3      292.34      223.72     26.12 o 
   9   3   3      175.55      152.88     27.34 o 
  10   3   3        2.20       39.92     25.94 o 
   0   4   3    36694.12    35419.91    335.35 o 
   1   4   3     5791.65     5682.24     34.74 o 
   2   4   3      958.98      890.64     17.18 o 
   3   4   3     1505.55     1389.04     20.90 o 
   4   4   3      447.49      451.94     16.96 o 
   5   4   3      205.93      166.80     16.33 o 
   6   4   3        7.54       18.01     16.67 o 
   7   4   3     2985.97     3010.34     43.73 o 
   8   4   3      207.64      237.20     25.04 o 
   9   4   3      264.35      306.59     28.67 o 
  10   4   3        0.27       19.10     26.16 o 
   1   5   3     1677.58     1583.96     22.03 o 
   2   5   3      240.99      279.54     13.39 o 
   3   5   3     3333.88     3348.78     11.02 o 
   4   5   3     1571.88     1617.23     25.29 o 
   5   5   3       36.62       55.73     15.92 o 
   6   5   3      268.13      291.34     21.00 o 
   7   5   3      100.10       88.27     21.45 o 
   8   5   3      133.99      159.16     23.64 o 
   9   5   3      174.35      202.62     27.38 o 
  10   5   3        3.15        9.59     25.15 o 
   0   6   3      258.48      268.83     14.52 o 
   1   6   3      335.79      396.27     15.56 o 
   2   6   3       14.10        1.90     11.86 o 
   3   6   3     2040.95     1701.11     25.34 o 
   4   6   3     1003.60      970.64     23.35 o 
   5   6   3      637.79      647.40     22.80 o 
   6   6   3      136.86      150.85     20.48 o 
   7   6   3     2914.26     3022.42     47.65 o 
   8   6   3        0.12       13.98     21.27 o 
   9   6   3        5.32       42.68     23.02 o 
  10   6   3       11.49        8.75     26.05 o 
   1   7   3     7139.85     7151.50     47.47 o 
   2   7   3      362.59      377.64     17.20 o 
   3   7   3      162.00      160.50     14.73 o 
   4   7   3       47.12       49.16     14.80 o 
   5   7   3      374.72      350.40     21.35 o 
   6   7   3        0.21       18.85     18.85 o 
   7   7   3      422.06      396.63     26.25 o 
   8   7   3        3.90        0.66     22.29 o 
   9   7   3      140.34      217.30     25.12 o 
  10   7   3        1.76        3.21     24.56 o 
   0   8   3        0.95        5.07     13.48 o 
   1   8   3      376.97      318.24     17.38 o 
   2   8   3      500.34      467.30     19.71 o 
   3   8   3     1206.40     1279.83     25.85 o 
   4   8   3        0.00       47.49     14.25 o 
   5   8   3     1100.28     1084.35     28.87 o 
   6   8   3      137.41      169.68     21.68 o 
   7   8   3       15.26       15.25     20.52 o 
   8   8   3      181.93      125.86     25.10 o 
   9   8   3       43.12       15.75     24.55 o 
   1   9   3      612.85      561.01     20.84 o 
   2   9   3      964.45     1004.28     26.79 o 
   3   9   3       42.66        6.27     16.90 o 
   4   9   3      132.89      157.66     18.94 o 
   5   9   3      141.96      134.04     20.36 o 
   6   9   3       22.31       22.38     20.04 o 
   7   9   3        0.81       35.20     20.09 o 
   8   9   3      117.02      129.77     23.78 o 
   9   9   3       53.72       39.96     24.07 o 
   0  10   3      306.55      320.76     20.02 o 
   1  10   3      137.47      130.30     19.63 o 
   2  10   3      180.68      193.58     19.75 o 
   3  10   3      114.22      149.60     20.81 o 
   4  10   3        8.84       13.37     19.25 o 
   5  10   3      267.01      232.26     23.45 o 
   6  10   3       20.88        3.87     19.29 o 
   7  10   3       56.55       37.18     22.45 o 
   8  10   3        5.68        8.09     22.63 o 
   9  10   3        2.01       12.52     23.55 o 
   1  11   3      353.43      302.66     22.04 o 
   2  11   3        5.92        7.58     18.87 o 
   3  11   3        0.67       21.36     21.36 o 
   4  11   3       42.61       48.60     22.53 o 
   5  11   3      188.36      193.29     21.64 o 
   6  11   3        0.12       12.19     20.47 o 
   7  11   3       11.46        3.18     23.12 o 
   8  11   3       25.18        8.98     22.61 o 
   0  12   3      630.18      629.67     27.53 o 
   1  12   3       16.21       54.59     18.93 o 
   2  12   3       18.46       14.77     20.26 o 
   3  12   3      708.40      687.83     29.20 o 
   4  12   3       39.74       49.17     22.46 o 
   5  12   3       99.25       90.88     23.62 o 
   6  12   3        2.28       17.44     20.88 o 
   7  12   3      167.22      161.31     24.31 o 
   8  12   3       14.39       28.24     21.74 o 
   1  13   3      678.90      686.93     28.64 o 
   2  13   3       62.86       36.44     20.14 o 
   3  13   3      592.66      597.89     28.98 o 
   4  13   3      458.79      385.41     29.29 o 
   5  13   3        1.81       19.54     23.73 o 
   6  13   3      127.98      137.27     24.73 o 
   7  13   3       49.22       66.46     23.34 o 
   0  14   3       28.78       32.27     20.28 o 
   1  14   3        1.96        1.67     19.66 o 
   2  14   3        0.19       10.41     19.13 o 
   3  14   3        8.80        5.00     21.53 o 
   4  14   3        7.73       54.38     22.84 o 
   5  14   3      628.09      673.00     34.49 o 
   6  14   3       49.97       49.90     24.48 o 
   7  14   3      411.89      410.65     29.71 o 
   1  15   3      558.97      603.24     29.04 o 
   2  15   3        8.19       15.17     20.70 o 
   3  15   3      254.00      271.37     26.50 o 
   4  15   3        7.54        2.13     23.03 o 
   5  15   3       46.40       25.35     26.69 o 
   6  15   3        2.37       11.20     26.72 o 
   0  16   3       28.11       33.70     21.46 o 
   1  16   3      220.88      143.56     24.08 o 
   2  16   3        1.91       39.94     20.51 o 
   3  16   3      452.57      439.16     28.65 o 
   4  16   3        1.19       23.17     23.17 o 
   5  16   3      312.79      354.53     33.11 o 
   1  17   3      421.27      440.72     27.99 o 
   2  17   3        4.77       23.63     20.90 o 
   3  17   3      178.08      167.47     25.63 o 
   4  17   3        3.30       20.55     23.45 o 
   0  18   3        0.77       11.66     23.68 o 
   1  18   3        0.73        4.09     20.91 o 
   2  18   3        1.60        6.04     20.78 o 
   0   0   4    15230.74    13149.54    161.03 o 
   1   0   4    60990.13    57085.77    368.36 o 
   2   0   4    10370.54    10924.76    181.23 o 
   3   0   4     6040.56     6165.04     37.82 o 
   4   0   4      398.35      382.85     15.13 o 
   5   0   4     1447.65     1383.12     25.98 o 
   6   0   4      177.49      153.51     18.49 o 
   7   0   4     1988.34     1871.84     37.58 o 
   8   0   4      553.85      533.70     28.57 o 
   9   0   4       62.75       91.63     24.18 o 
  10   0   4       45.79       47.53     26.79 o 
   1   1   4    16817.74    15884.46    195.48 o 
   2   1   4    11744.06    11651.89    187.10 o 
   3   1   4     1054.71     1032.53     18.16 o 
   4   1   4     1660.32     1999.84     25.54 o 
   5   1   4      533.48      524.19     19.09 o 
   6   1   4      293.51      302.71     20.02 o 
   7   1   4      165.37      159.12     21.93 o 
   8   1   4      862.82      792.46     32.52 o 
   9   1   4      103.02      117.25     25.79 o 
  10   1   4        4.14       11.38     25.47 o 
   0   2   4     7736.72     7432.47    136.07 o 
   1   2   4      725.73      776.03     14.58 o 
   2   2   4     6566.46     6219.85    143.23 o 
   3   2   4     8395.29     8351.82     43.56 o 
   4   2   4      135.02      193.69     13.53 o 
   5   2   4        0.78       17.30     13.47 o 
   6   2   4        2.25       10.15     16.95 o 
   7   2   4     1347.84     1342.69     33.51 o 
   8   2   4       21.08        5.28     22.65 o 
   9   2   4      119.98      134.78     26.37 o 
  10   2   4       55.55       52.35     27.43 o 
   1   3   4     6063.69     5839.26     33.40 o 
   2   3   4     4325.83     4218.23     30.13 o 
   3   3   4       17.06       22.15     10.83 o 
   4   3   4     1782.40     1885.78     26.45 o 
   5   3   4     1463.37     1580.88     27.66 o 
   6   3   4       10.98       10.77     16.64 o 
   7   3   4      150.07      124.44     22.81 o 
   8   3   4      365.84      297.53     25.83 o 
   9   3   4      224.63      254.64     27.67 o 
  10   3   4       30.57       26.41     25.70 o 
   0   4   4    11572.02    11196.62    196.19 o 
   1   4   4        6.86        2.55     11.08 o 
   2   4   4     6895.99     7532.88     41.26 o 
   3   4   4        0.59       10.01     10.64 o 
   4   4   4      287.38      266.01     14.83 o 
   5   4   4       58.73       64.05     14.60 o 
   6   4   4       85.30       99.54     18.66 o 
   7   4   4      187.88      153.14     23.69 o 
   8   4   4        2.70        0.61     21.76 o 
   9   4   4      166.21      193.61     26.90 o 
  10   4   4       30.27       53.46     26.15 o 
   1   5   4     1946.46     2018.56     24.27 o 
   2   5   4     8864.62     9322.44    203.34 o 
   3   5   4      313.89      270.66     11.92 o 
   4   5   4      847.04      764.51     20.30 o 
   5   5   4       10.75       34.83     14.80 o 
   6   5   4        0.97        1.76     18.13 o 
   7   5   4        0.77       18.59     20.43 o 
   8   5   4       68.45       68.74     22.12 o 
   9   5   4        0.11       27.15     22.98 o 
  10   5   4       31.10       55.83     26.66 o 
   0   6   4      298.56      296.86     13.97 o 
   1   6   4      591.58      567.12     16.91 o 
   2   6   4     2270.09     2573.69     29.15 o 
   3   6   4      203.87      195.07     13.80 o 
   4   6   4      778.97      792.66     20.05 o 
   5   6   4      559.82      600.51     22.16 o 
   6   6   4      468.36      487.89     23.69 o 
   7   6   4      103.93      111.11     22.37 o 
   8   6   4      168.81      196.03     24.71 o 
   9   6   4       34.91       90.05     24.43 o 
  10   6   4        0.10       24.84     24.84 o 
   1   7   4        0.58        7.70     12.70 o 
   2   7   4      134.52      102.48     13.99 o 
   3   7   4       66.19      104.63     14.23 o 
   4   7   4       76.84       73.97     15.14 o 
   5   7   4      456.06      481.44     22.90 o 
   6   7   4       32.77       18.94     20.16 o 
   7   7   4       39.12       18.11     21.76 o 
   8   7   4       15.91       15.06     22.16 o 
   9   7   4       70.78       69.05     25.76 o 
  10   7   4        7.91        5.58     25.13 o 
   0   8   4      994.06     1129.26     23.98 o 
   1   8   4     2486.14     2618.19     33.53 o 
   2   8   4       71.39       51.18     15.36 o 
   3   8   4     1037.42      973.48     24.92 o 
   4   8   4       26.90       55.05     16.15 o 
   5   8   4      851.30      745.13     26.86 o 
   6   8   4       56.65       64.63     20.19 o 
   7   8   4      827.55      747.59     30.10 o 
   8   8   4       76.04      112.66     23.44 o 
   9   8   4       23.14       74.96     22.89 o 
   1   9   4     1744.84     1770.66     29.77 o 
   2   9   4       46.05       47.64     17.02 o 
   3   9   4      780.17      569.51     17.71 o 
   4   9   4       10.54        8.28     18.48 o 
   5   9   4       17.42       37.82     18.77 o 
   6   9   4      149.02       95.70     21.17 o 
   7   9   4      119.52      158.12     21.69 o 
   8   9   4       76.05      102.97     23.63 o 
   9   9   4       20.08        5.14     23.70 o 
   0  10   4     1168.13     1411.13     28.62 o 
   1  10   4        4.19       16.30     16.62 o 
   2  10   4     2248.17     2313.45     36.39 o 
   3  10   4     2326.06     2296.48     37.96 o 
   4  10   4      507.57      430.31     25.07 o 
   5  10   4      585.99      513.99     18.01 o 
   6  10   4      236.94      209.97     19.49 o 
   7  10   4      205.79      203.24     24.33 o 
   8  10   4       37.52        3.38     22.50 o 
   9  10   4       76.97      107.18     24.71 o 
   1  11   4     1890.05     1970.88     33.73 o 
   2  11   4      718.69      704.52     27.27 o 
   3  11   4      419.94      438.96     25.65 o 
   4  11   4     1056.96     1027.16     32.34 o 
   5  11   4        8.78       34.23     20.54 o 
   6  11   4        7.66        7.12     21.17 o 
   7  11   4       31.22       41.64     22.23 o 
   8  11   4       15.23       25.70     22.94 o 
   0  12   4     1187.29     1155.35     32.39 o 
   1  12   4      118.94      112.51     21.95 o 
   2  12   4      124.19      108.20     21.86 o 
   3  12   4      204.12      170.86     23.71 o 
   4  12   4       69.72       89.50     22.77 o 
   5  12   4      658.71      694.18     30.12 o 
   6  12   4       17.20       16.55     21.97 o 
   7  12   4      235.13      229.70     25.56 o 
   8  12   4       23.09       42.07     22.32 o 
   1  13   4      248.56      207.10     23.92 o 
   2  13   4       74.14       76.33     21.21 o 
   3  13   4      252.97      262.55     25.19 o 
   4  13   4        0.01        6.44     22.43 o 
   5  13   4       65.81       96.46     24.39 o 
   6  13   4       43.96       62.94     23.96 o 
   7  13   4       51.72       38.22     23.86 o 
   0  14   4      250.99      303.06     24.28 o 
   1  14   4       10.89        8.97     19.80 o 
   2  14   4      133.98       89.57     22.13 o 
   3  14   4        3.85       21.50     21.50 o 
   4  14   4       65.43       86.41     24.00 o 
   5  14   4        3.05       49.13     24.88 o 
   6  14   4        2.80       24.77     24.77 o 
   1  15   4        0.62       10.71     20.29 o 
   2  15   4        6.83       35.20     21.32 o 
   3  15   4       92.44      114.29     23.09 o 
   4  15   4       74.27       93.23     23.63 o 
   5  15   4      122.65      160.78     28.00 o 
   6  15   4        1.27       27.20     27.20 o 
   0  16   4      317.14      278.24     25.34 o 
   1  16   4       18.67       25.73     20.88 o 
   2  16   4        0.79       21.08     21.08 o 
   3  16   4        0.15       11.34     21.44 o 
   4  16   4      164.76      143.89     26.60 o 
   5  16   4        1.37       35.32     25.98 o 
   1  17   4       90.97       94.16     23.82 o 
   2  17   4        0.41       20.84     20.84 o 
   3  17   4       63.49       37.96     22.49 o 
   4  17   4       37.96       55.58     24.17 o 
   0  18   4      115.69       88.01     24.85 o 
   1  18   4       85.01       75.59     23.59 o 
   2  18   4        9.94       13.32     21.62 o 
   1   1   5     6289.78     5923.66    132.69 o 
   2   1   5      605.24      638.19     15.10 o 
   3   1   5       11.08       14.23     10.81 o 
   4   1   5        5.92        7.12     12.07 o 
   5   1   5        6.79       21.50     13.40 o 
   6   1   5      139.24      149.68     18.44 o 
   7   1   5       60.84       59.86     21.05 o 
   8   1   5       73.79       39.00     23.81 o 
   9   1   5       22.46       54.50     25.21 o 
  10   1   5        0.02       24.53     25.68 o 
   0   2   5     1361.80     1511.37     18.12 o 
   1   2   5      133.70      178.06      9.74 o 
   2   2   5       70.87       93.02     10.44 o 
   3   2   5     6450.49     6295.93     38.91 o 
   4   2   5      556.71      534.53     17.33 o 
   5   2   5      320.79      301.92     16.86 o 
   6   2   5      313.28      294.56     20.78 o 
   7   2   5       21.82        2.51     21.30 o 
   8   2   5        0.02        5.90     21.59 o 
   9   2   5       97.94      125.35     25.95 o 
  10   2   5        0.45       18.64     25.30 o 
   1   3   5     3088.96     3057.34     26.09 o 
   2   3   5     1098.54     1056.55     18.17 o 
   3   3   5      542.21      439.77     14.59 o 
   4   3   5     4960.50     5140.42     40.08 o 
   5   3   5      776.96      812.93     22.68 o 
   6   3   5     1022.73      986.83     27.13 o 
   7   3   5       48.86       10.57     21.81 o 
   8   3   5      394.06      346.55     26.69 o 
   9   3   5       52.78       86.39     25.15 o 
  10   3   5        1.01       25.83     25.51 o 
   0   4   5      233.79      181.19     12.91 o 
   1   4   5      186.64      119.02     11.51 o 
   2   4   5     1562.68     1458.67      9.10 o 
   3   4   5      716.46      665.48     17.26 o 
   4   4   5      852.53      977.92     21.67 o 
   5   4   5     1473.83     1442.80     26.35 o 
   6   4   5       29.96        1.31     18.54 o 
   7   4   5      115.03      127.58     22.75 o 
   8   4   5      341.38      314.26     26.47 o 
   9   4   5      244.69      209.94     28.10 o 
  10   4   5      211.98      176.93     30.38 o 
   1   5   5     3145.60     3074.51     10.46 o 
   2   5   5      401.68      327.51     14.68 o 
   3   5   5     2586.70     2703.59     29.52 o 
   4   5   5      861.30      800.24     20.90 o 
   5   5   5     1483.67     1513.91     29.47 o 
   6   5   5     1212.91     1131.22     29.54 o 
   7   5   5      175.59      139.45     22.15 o 
   8   5   5      370.93      317.87     27.80 o 
   9   5   5       74.77       63.39     26.05 o 
  10   5   5       17.23        7.21     26.56 o 
   0   6   5     3258.03     3575.27     33.45 o 
   1   6   5      420.76      395.23     15.08 o 
   2   6   5      137.91      128.25     13.24 o 
   3   6   5     2119.11     2237.74     29.68 o 
   4   6   5      120.02      129.18     15.61 o 
   5   6   5      211.06      177.26     18.38 o 
   6   6   5      166.23      143.64     20.48 o 
   7   6   5      200.89      197.70     23.02 o 
   8   6   5      193.48      171.90     25.13 o 
   9   6   5      310.45      367.12     29.23 o 
  10   6   5       10.46        3.99     26.23 o 
   1   7   5     4931.37     5092.40     41.59 o 
   2   7   5       47.15       35.37     13.81 o 
   3   7   5      733.14      667.16     21.04 o 
   4   7   5      527.20      516.53     20.42 o 
   5   7   5       82.96       74.08     18.27 o 
   6   7   5      573.74      516.11     25.94 o 
   7   7   5      125.71      108.33     21.31 o 
   8   7   5      173.79      198.49     24.31 o 
   9   7   5       70.70       63.32     25.87 o 
   0   8   5     7229.77     7602.16     52.60 o 
   1   8   5     1691.92     1678.81     28.69 o 
   2   8   5      242.60      238.25     16.55 o 
   3   8   5      444.25      389.02     18.88 o 
   4   8   5      592.60      604.35     23.18 o 
   5   8   5      146.69      146.28     19.60 o 
   6   8   5      109.31      141.57     20.61 o 
   7   8   5       12.55       11.53     20.98 o 
   8   8   5        7.45        7.18     22.12 o 
   9   8   5        2.12       13.82     23.58 o 
   1   9   5      304.52      305.76     18.85 o 
   2   9   5      496.87      499.63     22.18 o 
   3   9   5      583.85      609.94     23.71 o 
   4   9   5      244.62      210.13     22.03 o 
   5   9   5       10.90       44.10     18.85 o 
   6   9   5       51.80       33.54     20.97 o 
   7   9   5       11.14       37.65     20.75 o 
   8   9   5      255.69      226.39     26.36 o 
   9   9   5       10.81        1.46     22.99 o 
   0  10   5        4.68        1.24     17.21 o 
   1  10   5        0.03       11.18     17.00 o 
   2  10   5       58.02       83.47     19.18 o 
   3  10   5       95.20      157.27     21.48 o 
   4  10   5      446.87      480.91     25.73 o 
   5  10   5       43.10       21.48     21.20 o 
   6  10   5       30.82        4.53     20.40 o 
   7  10   5       49.05       81.68     22.70 o 
   8  10   5      142.46      131.31     22.32 o 
   1  11   5        5.91       18.09     17.87 o 
   2  11   5        1.69       10.51     19.57 o 
   3  11   5       31.82       34.58     21.26 o 
   4  11   5      719.66      695.80     29.30 o 
   5  11   5        5.98        9.24     20.71 o 
   6  11   5       13.77        0.00     21.84 o 
   7  11   5       16.57       24.18     21.96 o 
   8  11   5        1.08       21.87     21.80 o 
   0  12   5        7.61        0.00     19.88 o 
   1  12   5      223.08      191.41     22.89 o 
   2  12   5     1498.31     1498.63     33.73 o 
   3  12   5      480.81      408.42     26.53 o 
   4  12   5        6.83        2.99     21.13 o 
   5  12   5      123.22      154.76     24.47 o 
   6  12   5        3.25        9.20     21.80 o 
   7  12   5       14.01       21.31     22.97 o 
   8  12   5        8.77       32.00     23.16 o 
   1  13   5      153.59      171.59     20.87 o 
   2  13   5       67.09       71.78     20.51 o 
   3  13   5      392.47      347.54     21.04 o 
   4  13   5       16.37       11.08     23.24 o 
   5  13   5       19.54       39.54     23.86 o 
   6  13   5       67.14       77.62     24.42 o 
   7  13   5        0.24       17.50     24.28 o 
   0  14   5     1147.73     1205.63     34.11 o 
   1  14   5      254.71      286.77     22.83 o 
   2  14   5      128.42      139.67     20.86 o 
   3  14   5      203.31      185.62     23.63 o 
   4  14   5      340.24      340.36     28.46 o 
   5  14   5       50.86       66.69     25.45 o 
   6  14   5       63.99       81.14     25.62 o 
   1  15   5      198.06      159.25     24.16 o 
   2  15   5        0.81       17.03     20.98 o 
   3  15   5       10.08       38.75     21.08 o 
   4  15   5      206.83      180.95     26.32 o 
   5  15   5       86.39      100.82     26.71 o 
   6  15   5      180.06      163.38     29.59 o 
   0  16   5      769.58      732.67     32.41 o 
   1  16   5       91.71       79.48     22.73 o 
   2  16   5      373.80      361.22     26.88 o 
   3  16   5      143.59      128.76     23.56 o 
   4  16   5      121.31      117.87     26.05 o 
   5  16   5      123.92      148.83     28.87 o 
   1  17   5      198.58      204.10     23.92 o 
   2  17   5        5.82        0.63     20.69 o 
   3  17   5       23.97       43.15     21.26 o 
   0  18   5      205.99      183.94     25.45 o 
   1  18   5       53.33       38.71     21.99 o 
   0   0   6     7975.46     7816.44    152.28 o 
   1   0   6     1750.57     1983.82     21.19 o 
   2   0   6    12452.33    13071.83    219.28 o 
   3   0   6     2838.35     2964.64     29.05 o 
   4   0   6       71.58       69.03     13.66 o 
   5   0   6     1269.60     1311.40     25.25 o 
   6   0   6       45.29       43.08     17.70 o 
   7   0   6      146.49      119.47     21.37 o 
   8   0   6      386.01      389.67     27.27 o 
   9   0   6       89.85      105.18     25.31 o 
  10   0   6      115.09      134.47     29.32 o 
   1   1   6     5302.49     5336.15    134.22 o 
   2   1   6     2251.65     2305.20     23.96 o 
   3   1   6    13950.33    13475.52    243.14 o 
   4   1   6     6463.40     6957.23     46.24 o 
   5   1   6      472.81      459.76     18.58 o 
   6   1   6     1998.87     1825.25     33.82 o 
   7   1   6        9.32        6.59     21.24 o 
   8   1   6      261.49      257.74     26.28 o 
   9   1   6       40.13       20.58     26.02 o 
  10   1   6        2.20       14.89     28.06 o 
   0   2   6     4279.17     4102.67     28.12 o 
   1   2   6      187.37      213.75     10.97 o 
   2   2   6     1373.60     1185.70     18.71 o 
   3   2   6      321.84      251.87     13.63 o 
   4   2   6       16.73       59.09     12.47 o 
   5   2   6      551.31      538.92     20.19 o 
   6   2   6        0.50       15.74     18.19 o 
   7   2   6      451.17      426.84     26.78 o 
   8   2   6      457.92      444.59     28.23 o 
   9   2   6      133.87      128.88     28.02 o 
  10   2   6      270.85      300.31     31.18 o 
   1   3   6     2042.07     1919.65     22.28 o 
   2   3   6     2342.71     2485.72     25.84 o 
   3   3   6     1300.95     1241.88     20.92 o 
   4   3   6       19.57       29.16     13.28 o 
   5   3   6      809.13      811.31     23.05 o 
   6   3   6      658.61      612.06     24.50 o 
   7   3   6      321.77      335.51     24.74 o 
   8   3   6      924.24      917.28     34.17 o 
   9   3   6       24.35       63.06     24.61 o 
  10   3   6       23.86       43.27     27.35 o 
   0   4   6      667.82      677.22     16.25 o 
   1   4   6       40.65       29.80     10.75 o 
   2   4   6     1891.22     1828.47     23.70 o 
   3   4   6       32.39       75.48     12.40 o 
   4   4   6       83.59       69.34     14.00 o 
   5   4   6      380.81      331.43     18.49 o 
   6   4   6      184.89      196.76     20.63 o 
   7   4   6        0.09        1.05     20.09 o 
   8   4   6        4.60       24.58     22.00 o 
   9   4   6        5.83       24.87     25.03 o 
  10   4   6      147.14      145.65     30.24 o 
   1   5   6        4.63       10.72     10.72 o 
   2   5   6      389.12      385.78     15.59 o 
   3   5   6     3136.10     3034.02     32.07 o 
   4   5   6       67.35       92.97     14.47 o 
   5   5   6      102.42      106.53     17.22 o 
   6   5   6       21.94       50.76     18.92 o 
   7   5   6        9.47       21.37     21.51 o 
   8   5   6        1.82       15.56     22.69 o 
   9   5   6      221.69      206.14     27.81 o 
  10   5   6       21.01        7.35     27.80 o 
   0   6   6       14.81        2.49     12.14 o 
   1   6   6      143.88      119.20     13.27 o 
   2   6   6      456.51      500.69     17.46 o 
   3   6   6      117.80      133.58     14.64 o 
   4   6   6     2184.33     2243.91     31.51 o 
   5   6   6        5.62       23.24     16.03 o 
   6   6   6        7.12       14.10     19.55 o 
   7   6   6        0.00       12.66     20.18 o 
   8   6   6       16.45       23.50     23.50 o 
   9   6   6      100.39      102.59     26.26 o 
  10   6   6       12.53        5.70     27.00 o 
   1   7   6        0.23        3.46     13.28 o 
   2   7   6       14.59       32.77     13.21 o 
   3   7   6        4.92       20.59     14.24 o 
   4   7   6     1244.06     1251.16     27.26 o 
   5   7   6      153.78      124.88     19.72 o 
   6   7   6      484.13      511.43     26.05 o 
   7   7   6        0.95       33.94     19.46 o 
   8   7   6        2.38       19.42     22.78 o 
   9   7   6       96.79       67.23     27.06 o 
   0   8   6      425.70      444.61     18.80 o 
   1   8   6       41.79       72.43     13.87 o 
   2   8   6      509.68      549.57     20.75 o 
   3   8   6      506.61      449.81     21.28 o 
   4   8   6     1086.11      940.47     18.18 o 
   5   8   6       73.17       45.30     19.19 o 
   6   8   6        2.42       36.62     19.16 o 
   7   8   6        0.68       16.41     21.20 o 
   8   8   6       91.32       94.72     23.85 o 
   9   8   6      101.70      139.79     24.03 o 
   1   9   6       91.26      108.51     16.56 o 
   2   9   6       31.15       36.68     16.99 o 
   3   9   6       88.82       62.55     19.34 o 
   4   9   6     1790.76     1810.17     34.42 o 
   5   9   6       16.18       40.19     19.71 o 
   6   9   6     1037.84      988.65     31.91 o 
   7   9   6        4.45        5.47     21.30 o 
   8   9   6        7.98       20.42     23.17 o 
   9   9   6       29.51       74.21     24.44 o 
   0  10   6     2965.81     3169.81     40.22 o 
   1  10   6     1764.45     1756.84     33.93 o 
   2  10   6     3252.65     3190.06     42.01 o 
   3  10   6      333.94      319.31     23.54 o 
   4  10   6      915.58     1024.37     31.46 o 
   5  10   6        4.87       12.49     20.35 o 
   6  10   6      131.28      119.47     22.32 o 
   7  10   6        3.79       12.14     21.93 o 
   8  10   6       57.93       49.67     22.79 o 
   1  11   6      270.91      244.47     22.25 o 
   2  11   6       84.29       68.98     21.50 o 
   3  11   6      212.88      226.85     23.52 o 
   4  11   6     1218.58     1183.72     35.45 o 
   5  11   6      147.96      215.26     22.55 o 
   6  11   6      437.74      435.26     28.08 o 
   7  11   6       88.45      107.98     23.53 o 
   8  11   6      152.03      150.34     23.22 o 
   0  12   6       17.96        6.49     21.37 o 
   1  12   6      469.95      450.12     24.83 o 
   2  12   6      263.48      286.48     24.29 o 
   3  12   6       16.72        8.95     20.37 o 
   4  12   6      860.62      919.42     33.21 o 
   5  12   6      112.79      127.13     24.66 o 
   6  12   6      124.47      115.61     26.24 o 
   7  12   6       44.67       80.76     22.06 o 
   1  13   6       28.53       41.62     19.50 o 
   2  13   6        0.05        7.72     20.04 o 
   3  13   6        6.73       11.32     20.69 o 
   4  13   6       52.20       60.82     24.31 o 
   5  13   6       38.63       26.10     24.86 o 
   6  13   6      387.54      425.17     30.71 o 
   7  13   6       56.31       34.57     25.63 o 
   0  14   6      133.72      138.16     22.21 o 
   1  14   6      123.18      138.47     21.10 o 
   2  14   6      367.22      349.70     26.34 o 
   3  14   6        2.84       22.47     21.16 o 
   4  14   6       76.03       79.28     25.49 o 
   5  14   6       14.85       16.63     24.66 o 
   6  14   6        5.16       41.91     24.86 o 
   1  15   6       21.11       55.74     20.13 o 
   2  15   6       22.64        0.62     21.66 o 
   3  15   6      122.21      119.21     22.08 o 
   4  15   6       89.00      101.61     24.67 o 
   5  15   6       28.07       27.08     26.55 o 
   0  16   6        2.23       27.27     21.32 o 
   1  16   6       53.14       30.07     22.06 o 
   2  16   6       45.76       49.26     21.26 o 
   3  16   6        2.19        3.98     20.68 o 
   4  16   6        1.11       32.88     22.27 o 
   1  17   6       19.29        7.15     20.90 o 
   2  17   6       12.53       31.10     20.18 o 
   3  17   6      142.88      173.36     24.11 o 
   0  18   6      286.15      307.33     27.96 o 
   1   1   7     2570.93     2866.83     26.10 o 
   2   1   7     5542.92     5990.24     38.21 o 
   3   1   7       41.33       61.00     11.94 o 
   4   1   7     1131.69     1206.15     23.44 o 
   5   1   7      142.70      162.81     16.09 o 
   6   1   7       23.90       16.59     18.69 o 
   7   1   7      213.61      244.24     23.41 o 
   8   1   7        1.79        7.39     22.41 o 
   9   1   7       69.15       52.21     26.62 o 
  10   1   7        2.38       27.71     26.24 o 
   0   2   7     5480.83     5285.33     33.64 o 
   1   2   7       10.96       53.44      8.83 o 
   2   2   7      603.45      580.55     15.58 o 
   3   2   7      125.15       68.30     12.48 o 
   4   2   7      214.11      160.30     14.44 o 
   5   2   7      122.39      188.12     17.20 o 
   6   2   7        7.81       22.37     17.85 o 
   7   2   7      378.22      358.09     26.34 o 
   8   2   7      602.60      599.19     30.77 o 
   9   2   7       33.81       40.52     26.64 o 
  10   2   7       25.98       23.31     28.67 o 
   1   3   7       98.18      116.99     10.31 o 
   2   3   7      782.97      947.78     18.53 o 
   3   3   7      462.24      409.74     15.62 o 
   4   3   7     4250.16     4225.77     38.50 o 
   5   3   7       16.98       27.00     15.53 o 
   6   3   7     1147.97     1164.12     30.23 o 
   7   3   7       91.79       88.78     22.17 o 
   8   3   7      282.49      291.70     27.53 o 
   9   3   7       22.10       27.48     25.83 o 
  10   3   7       19.18       28.61     28.61 o 
   0   4   7      428.26      423.32     14.35 o 
   1   4   7     1543.68     1773.49     23.75 o 
   2   4   7      139.55      137.97     12.36 o 
   3   4   7     1182.12     1232.59     22.71 o 
   4   4   7     3353.77     3361.15     35.54 o 
   5   4   7      240.96      255.41     18.86 o 
   6   4   7        0.04       34.89     18.18 o 
   7   4   7        8.55        3.21     20.84 o 
   8   4   7      526.75      547.51     30.34 o 
   9   4   7       71.70       52.23     26.15 o 
  10   4   7      312.50      349.74     31.96 o 
   1   5   7      453.75      453.89     15.65 o 
   2   5   7        3.84       12.19     12.19 o 
   3   5   7     2875.41     3053.88     34.42 o 
   4   5   7     2157.02     1989.38     30.54 o 
   5   5   7       70.96       34.44     17.15 o 
   6   5   7     1532.45     1524.85     33.88 o 
   7   5   7        0.05       12.56     20.85 o 
   8   5   7      327.83      339.84     27.56 o 
   9   5   7        7.98        9.49     26.79 o 
  10   5   7       86.44       26.44     28.49 o 
   0   6   7      730.69      593.84     18.16 o 
   1   6   7      172.50      187.14     13.89 o 
   2   6   7      150.43      134.48     14.43 o 
   3   6   7      581.17      702.32     21.70 o 
   4   6   7       13.22       49.47     15.04 o 
   5   6   7      109.27      139.86     19.05 o 
   6   6   7        3.23       13.55     19.49 o 
   7   6   7      425.29      355.68     26.58 o 
   8   6   7      777.94      756.41     33.64 o 
   9   6   7      105.21      113.41     26.18 o 
   1   7   7      114.90      114.27     14.30 o 
   2   7   7     3343.05     3353.58     37.20 o 
   3   7   7        3.98       11.80     14.97 o 
   4   7   7      353.41      362.05     20.58 o 
   5   7   7       11.68        0.43     17.88 o 
   6   7   7      873.81      859.48     29.50 o 
   7   7   7      218.55      203.48     23.50 o 
   8   7   7      113.54      134.88     24.90 o 
   9   7   7        3.01       14.19     24.79 o 
   0   8   7      215.97      230.13     17.12 o 
   1   8   7      337.07      323.41     18.16 o 
   2   8   7      314.13      352.42     19.57 o 
   3   8   7       32.62       34.24     17.34 o 
   4   8   7      109.70       96.38     19.04 o 
   5   8   7      132.94      124.56     20.17 o 
   6   8   7      189.94      179.21     22.15 o 
   7   8   7      218.38      258.58     25.20 o 
   8   8   7       13.99       41.34     22.44 o 
   9   8   7       26.02       14.32     25.27 o 
   1   9   7      121.41      125.34     17.65 o 
   2   9   7        6.85        2.12     17.62 o 
   3   9   7       11.56        5.87     18.88 o 
   4   9   7     1858.19     1820.31     37.46 o 
   5   9   7      127.17      188.33     22.32 o 
   6   9   7      266.67      271.44     24.13 o 
   7   9   7        1.92        1.86     21.96 o 
   8   9   7        8.62       19.48     22.47 o 
   9   9   7       51.98       56.61     26.03 o 
   0  10   7      867.81      861.56     27.52 o 
   1  10   7       96.74       74.87     18.96 o 
   2  10   7       38.88       52.69     20.03 o 
   3  10   7      127.39      155.19     21.00 o 
   4  10   7       48.67       39.97     21.16 o 
   5  10   7       29.93       57.12     20.55 o 
   6  10   7      117.31       83.16     23.76 o 
   7  10   7       13.29        3.28     22.59 o 
   8  10   7        2.32       10.79     23.40 o 
   1  11   7        5.52       13.14     18.39 o 
   2  11   7      308.18      283.51     23.20 o 
   3  11   7      311.57      310.86     24.33 o 
   4  11   7      282.88      255.03     25.93 o 
   5  11   7        5.84        3.03     20.98 o 
   6  11   7       22.97       12.90     22.45 o 
   7  11   7       71.07       69.14     23.57 o 
   8  11   7        0.16        9.60     24.53 o 
   0  12   7      419.86      454.54     25.34 o 
   1  12   7      322.70      349.37     23.48 o 
   2  12   7      984.04      971.21     31.16 o 
   3  12   7       48.80        8.47     21.43 o 
   4  12   7      288.09      328.79     26.43 o 
   5  12   7       10.77       34.49     22.64 o 
   6  12   7        1.44       15.33     22.93 o 
   7  12   7        0.00       11.70     23.97 o 
   1  13   7       36.45       68.09     19.72 o 
   2  13   7       18.75       26.24     19.17 o 
   3  13   7       25.87       31.82     20.55 o 
   4  13   7      197.55      177.76     26.07 o 
   5  13   7       20.93       37.93     23.78 o 
   6  13   7       92.80      105.20     28.00 o 
   7  13   7        0.64       58.23     23.49 o 
   0  14   7      577.98      633.89     29.36 o 
   1  14   7        0.13        5.74     20.58 o 
   2  14   7      265.56      306.00     24.86 o 
   3  14   7       20.66       44.71     21.31 o 
   4  14   7      472.96      439.62     30.51 o 
   5  14   7       20.44       10.70     26.06 o 
   6  14   7       55.62       62.16     27.96 o 
   1  15   7      121.46       92.88     22.18 o 
   2  15   7      305.83      280.09     24.38 o 
   3  15   7       80.01       78.39     23.18 o 
   4  15   7      260.39      297.26     28.00 o 
   5  15   7       14.82        5.65     25.92 o 
   0  16   7       83.49      133.83     22.80 o 
   1  16   7       40.15       32.64     21.09 o 
   2  16   7      662.93      618.14     30.73 o 
   3  16   7       22.48       22.25     22.25 o 
   4  16   7      280.37      330.98     28.05 o 
   1  17   7       17.78       31.71     20.87 o 
   2  17   7       35.04       57.71     20.43 o 
   3  17   7       67.81       98.28     22.18 o 
   0   0   8    12988.49    13018.14    221.57 o 
   1   0   8       70.57       67.20     11.02 o 
   2   0   8     1283.65     1494.04     22.28 o 
   3   0   8      578.25      681.69     18.19 o 
   4   0   8       18.28       44.71     12.90 o 
   5   0   8      109.76      113.51     17.49 o 
   6   0   8     1231.95     1370.42     32.10 o 
   7   0   8       42.21       17.82     22.63 o 
   8   0   8      476.67      455.99     28.85 o 
   9   0   8      111.39       80.00     27.34 o 
  10   0   8      115.29      170.16     29.03 o 
   1   1   8     3138.72     3160.94     28.57 o 
   2   1   8      812.92     1000.25     19.02 o 
   3   1   8     1200.67     1244.03     21.94 o 
   4   1   8     2572.85     2377.12     30.16 o 
   5   1   8       43.48       50.22     15.77 o 
   6   1   8      696.47      737.84     26.53 o 
   7   1   8        9.12       32.30     21.14 o 
   8   1   8       64.97      138.80     23.34 o 
   9   1   8      150.51      202.10     27.65 o 
  10   1   8       94.81       43.66     29.27 o 
   0   2   8      261.37      233.19     11.86 o 
   1   2   8       37.23       21.75     10.77 o 
   2   2   8     1124.51     1004.10     19.29 o 
   3   2   8     6135.93     6462.53     44.19 o 
   4   2   8       13.28       13.53     13.53 o 
   5   2   8       30.63       38.31     16.67 o 
   6   2   8       87.69       74.85     19.77 o 
   7   2   8      677.52      653.67     30.35 o 
   8   2   8      536.70      511.73     30.32 o 
   9   2   8      158.37      152.56     27.43 o 
  10   2   8      234.47      264.36     32.47 o 
   1   3   8      202.21      145.13     13.25 o 
   2   3   8      379.92      331.80     14.84 o 
   3   3   8      130.22      110.16     13.22 o 
   4   3   8        0.16       13.77     13.85 o 
   5   3   8      233.31      220.32     18.67 o 
   6   3   8      814.06      797.88     27.59 o 
   7   3   8       72.90       86.65     21.38 o 
   8   3   8      245.76      221.16     27.68 o 
   9   3   8       31.72       34.07     26.06 o 
  10   3   8      120.85       60.06     31.57 o 
   0   4   8     4690.52     5086.60     37.70 o 
   1   4   8     3525.52     3992.62     34.58 o 
   2   4   8      623.74      739.43     19.06 o 
   3   4   8        0.90       21.77     12.86 o 
   4   4   8       37.18       29.32     13.68 o 
   5   4   8       24.63        7.15     17.06 o 
   6   4   8        0.32       36.09     18.48 o 
   7   4   8      110.76      112.69     22.82 o 
   8   4   8       58.04       46.48     24.61 o 
   9   4   8       18.32       27.47     26.16 o 
  10   4   8       23.11       10.15     28.67 o 
   1   5   8        1.51        8.84     12.18 o 
   2   5   8      771.58      736.95     20.11 o 
   3   5   8     2855.11     2554.22     13.00 o 
   4   5   8     2343.99     2515.19     33.87 o 
   5   5   8       23.27       20.63     16.61 o 
   6   5   8        0.14       17.86     19.88 o 
   7   5   8       28.97       27.65     20.61 o 
   8   5   8       93.95       80.37     24.48 o 
   9   5   8       61.41       48.59     26.36 o 
   0   6   8     1657.93     1644.27     26.39 o 
   1   6   8      137.08      122.54     13.72 o 
   2   6   8      937.71      979.27     23.05 o 
   3   6   8        0.06        7.39     14.35 o 
   4   6   8      214.24      203.87     18.23 o 
   5   6   8      300.60      281.83     21.11 o 
   6   6   8      427.58      399.96     26.00 o 
   7   6   8      133.61      153.49     22.93 o 
   8   6   8       23.25       55.86     23.27 o 
   9   6   8       44.65       45.98     26.13 o 
   1   7   8      372.54      372.49     17.80 o 
   2   7   8      113.59      132.90     15.99 o 
   3   7   8      763.74      711.29     22.91 o 
   4   7   8       12.66       40.93     16.58 o 
   5   7   8        4.52        6.00     18.77 o 
   6   7   8       63.77       64.90     20.43 o 
   7   7   8       59.22       46.04     22.47 o 
   8   7   8      127.28       98.50     26.50 o 
   9   7   8        1.93        6.84     25.14 o 
   0   8   8      227.12      243.20     17.56 o 
   1   8   8      359.80      427.47     19.91 o 
   2   8   8     1022.93      949.03     25.98 o 
   3   8   8      167.30      191.24     19.15 o 
   4   8   8      504.24      400.24     18.36 o 
   5   8   8      140.36      151.78     21.26 o 
   6   8   8       40.80       68.42     19.41 o 
   7   8   8        1.07        2.46     21.83 o 
   8   8   8       80.86       78.70     24.78 o 
   9   8   8        3.29       23.99     25.15 o 
   1   9   8     1146.58     1083.32     27.93 o 
   2   9   8      885.09      802.61     25.85 o 
   3   9   8      441.64      472.54     24.13 o 
   4   9   8      772.17      731.12     28.37 o 
   5   9   8      126.62      105.49     20.00 o 
   6   9   8      144.35      175.15     23.10 o 
   7   9   8        3.27       13.59     22.12 o 
   8   9   8       43.97       43.69     24.75 o 
   0  10   8     3493.52     3607.82     44.27 o 
   1  10   8      110.87      121.51     19.38 o 
   2  10   8     1390.72     1498.29     33.14 o 
   3  10   8     1072.99     1152.00     31.76 o 
   4  10   8       94.82       67.63     22.22 o 
   5  10   8      220.58      204.25     23.43 o 
   6  10   8       93.47      123.79     24.21 o 
   7  10   8       97.63      116.19     24.39 o 
   8  10   8      154.62      164.84     24.52 o 
   1  11   8      293.58      263.96     23.96 o 
   2  11   8     1531.61     1476.47     35.57 o 
   3  11   8      993.92     1000.26     32.60 o 
   4  11   8      293.15      253.84     25.21 o 
   5  11   8       23.45       69.19     21.16 o 
   6  11   8      315.66      384.70     28.45 o 
   7  11   8        6.51       11.49     23.91 o 
   8  11   8       76.85       12.25     24.09 o 
   0  12   8       46.10       26.59     20.67 o 
   1  12   8      206.70      203.83     23.26 o 
   2  12   8       82.67      118.38     20.87 o 
   3  12   8       35.10       10.95     21.60 o 
   4  12   8       88.95      110.28     23.79 o 
   5  12   8       33.31       42.17     23.75 o 
   6  12   8      196.63      223.78     27.16 o 
   7  12   8       52.46       84.74     24.99 o 
   1  13   8      285.14      271.00     23.16 o 
   2  13   8       10.17       13.63     19.28 o 
   3  13   8       26.66       10.95     22.06 o 
   4  13   8      243.92      243.97     27.92 o 
   5  13   8       97.79      147.98     24.87 o 
   6  13   8      116.84      132.76     26.75 o 
   7  13   8       58.53      103.42     25.00 o 
   0  14   8      102.91      129.92     22.67 o 
   1  14   8       52.64       72.65     21.41 o 
   2  14   8       30.57       42.37     20.74 o 
   3  14   8      182.96      178.88     24.34 o 
   4  14   8        8.47        9.85     24.19 o 
   5  14   8       22.49       22.42     26.34 o 
   6  14   8       11.66       13.97     27.80 o 
   1  15   8       25.86       38.35     21.06 o 
   2  15   8       28.00        4.34     21.32 o 
   3  15   8       41.91       25.80     22.31 o 
   4  15   8        1.31       12.41     24.24 o 
   5  15   8        3.09       26.60     26.60 o 
   0  16   8       13.67       55.43     20.55 o 
   1  16   8        7.96       17.06     21.32 o 
   2  16   8       32.10        2.56     22.04 o 
   3  16   8       14.28       20.96     20.96 o 
   4  16   8      170.94      140.85     27.30 o 
   1  17   8       26.23       24.65     20.36 o 
   2  17   8        0.34       21.39     21.39 o 
   1   1   9      570.15      595.36     16.40 o 
   2   1   9      101.67       86.90     12.58 o 
   3   1   9       92.52      103.08     13.68 o 
   4   1   9       14.63        9.78     13.93 o 
   5   1   9       23.58       38.50     16.66 o 
   6   1   9      296.78      247.88     22.83 o 
   7   1   9        0.98       21.76     21.76 o 
   8   1   9       14.98       28.27     23.20 o 
   9   1   9        4.14        9.20     26.05 o 
  10   1   9        0.15       23.61     27.77 o 
   0   2   9      195.70      207.78     11.85 o 
   1   2   9     1170.69      804.58     10.63 o 
   2   2   9     1765.12     1769.55     25.01 o 
   3   2   9      633.40      640.00     19.99 o 
   4   2   9      117.49      127.77     16.40 o 
   5   2   9        7.76        0.79     17.07 o 
   6   2   9      377.97      387.36     24.34 o 
   7   2   9      119.53      117.04     22.87 o 
   8   2   9       21.06       17.73     24.71 o 
   9   2   9       14.23       41.10     25.21 o 
  10   2   9       23.47       80.85     27.89 o 
   1   3   9     4495.71     4691.49     36.62 o 
   2   3   9     1659.27     1778.05     25.76 o 
   3   3   9     3404.76     3277.14     34.50 o 
   4   3   9      586.18      549.13     20.26 o 
   5   3   9       23.75       43.40     17.44 o 
   6   3   9      413.16      364.68     25.24 o 
   7   3   9       22.17       19.79     20.92 o 
   8   3   9       13.62       40.93     23.53 o 
   9   3   9      140.96      154.57     28.62 o 
  10   3   9       80.54      135.01     29.60 o 
   0   4   9      822.53     1030.02     21.10 o 
   1   4   9      156.73      194.32     13.75 o 
   2   4   9     1057.49     1088.48     22.33 o 
   3   4   9      894.05      912.59     21.79 o 
   4   4   9       63.86       70.28     15.41 o 
   5   4   9      749.76      705.71     25.07 o 
   6   4   9      403.33      347.80     24.19 o 
   7   4   9      211.85      247.28     25.40 o 
   8   4   9       84.11      103.17     25.20 o 
   9   4   9      244.11      185.59     28.93 o 
   1   5   9     1711.62     1666.29     26.31 o 
   2   5   9        6.43        0.66     13.07 o 
   3   5   9     1771.53     1948.38     30.48 o 
   4   5   9      248.87      190.41     18.48 o 
   5   5   9      174.25      134.63     19.38 o 
   6   5   9      218.72      216.66     22.99 o 
   7   5   9       40.25       45.55     21.78 o 
   8   5   9      116.94      144.31     25.29 o 
   9   5   9      108.74       75.36     29.10 o 
   0   6   9      252.88      267.05     16.24 o 
   1   6   9      566.47      538.74     19.29 o 
   2   6   9      411.99      440.47     18.77 o 
   3   6   9     2372.51     2292.88     34.00 o 
   4   6   9       11.92       36.28     16.31 o 
   5   6   9      106.11      100.04     20.61 o 
   6   6   9       16.42        2.11     20.11 o 
   7   6   9      444.11      443.96     27.98 o 
   8   6   9        6.22        2.78     24.33 o 
   9   6   9       36.61       13.93     25.91 o 
   1   7   9     1534.40     1515.52     28.09 o 
   2   7   9      599.35      663.73     22.02 o 
   3   7   9       27.57       20.25     17.23 o 
   4   7   9      452.01      425.63     23.03 o 
   5   7   9      131.37      149.38     20.87 o 
   6   7   9        0.08        1.09     19.55 o 
   7   7   9       18.47       17.96     22.22 o 
   8   7   9       58.66       99.58     25.08 o 
   9   7   9       95.64      116.15     26.51 o 
   0   8   9        1.69       15.68     15.91 o 
   1   8   9      502.32      525.21     21.89 o 
   2   8   9      152.72      145.55     18.33 o 
   3   8   9      407.52      357.31     22.60 o 
   4   8   9      151.95      126.90     21.12 o 
   5   8   9      691.24      702.43     28.74 o 
   6   8   9       29.63       56.95     19.94 o 
   7   8   9       39.26        3.23     22.50 o 
   8   8   9       36.15       35.20     24.87 o 
   9   8   9       73.45       19.91     27.61 o 
   1   9   9      236.91      240.62     20.29 o 
   2   9   9      176.95      189.70     20.35 o 
   3   9   9       47.25       40.64     20.40 o 
   4   9   9      177.40      175.24     22.21 o 
   5   9   9       68.82       16.70     19.67 o 
   6   9   9      207.06      204.30     23.84 o 
   7   9   9        0.31       14.12     23.34 o 
   8   9   9        4.64       23.72     23.79 o 
   0  10   9       13.75       23.09     19.48 o 
   1  10   9      336.16      383.80     23.35 o 
   2  10   9      377.64      437.43     25.32 o 
   3  10   9      391.93      459.95     26.51 o 
   4  10   9       34.65       57.47     20.44 o 
   5  10   9       12.07       24.65     21.34 o 
   6  10   9        0.27       23.54     23.54 o 
   7  10   9       42.99       61.29     23.70 o 
   8  10   9       36.40       22.89     23.40 o 
   1  11   9      323.20      305.02     24.07 o 
   2  11   9      500.54      540.50     26.93 o 
   3  11   9      403.86      409.90     26.57 o 
   4  11   9       66.49       71.58     22.27 o 
   5  11   9        3.82        5.80     22.92 o 
   6  11   9       22.05       17.34     23.81 o 
   7  11   9       11.36        0.73     23.37 o 
   0  12   9     1044.96     1017.07     32.53 o 
   1  12   9      140.43      151.67     21.49 o 
   2  12   9       92.80       80.03     21.15 o 
   3  12   9      384.22      388.60     26.41 o 
   4  12   9      121.45      140.97     24.24 o 
   5  12   9       38.37       65.44     24.14 o 
   6  12   9       11.00        8.19     25.18 o 
   7  12   9        0.02       10.20     25.48 o 
   1  13   9      143.75      139.70     22.19 o 
   2  13   9        0.76       12.75     21.32 o 
   3  13   9       94.05       71.57     23.56 o 
   4  13   9       31.96      101.65     22.47 o 
   5  13   9       57.43       95.87     25.01 o 
   6  13   9        0.09        8.71     25.04 o 
   0  14   9       64.14       65.09     22.00 o 
   1  14   9      240.26      201.56     23.33 o 
   2  14   9      233.79      193.64     23.81 o 
   3  14   9      243.61      203.45     26.01 o 
   4  14   9        9.11       60.73     23.41 o 
   5  14   9      123.41      160.21     27.39 o 
   6  14   9      208.03      202.51     31.17 o 
   1  15   9      425.88      422.22     26.59 o 
   2  15   9      142.59      134.24     22.59 o 
   3  15   9      167.73      141.76     24.13 o 
   4  15   9       26.52       21.47     24.19 o 
   5  15   9      114.10       68.02     27.87 o 
   0  16   9      189.49      234.65     24.34 o 
   1  16   9       56.01       32.57     21.56 o 
   2  16   9       83.46       61.55     22.90 o 
   3  16   9      226.57      198.99     25.11 o 
   1  17   9      178.42      139.81     23.22 o 
   2  17   9      124.55       92.79     22.84 o 
   0   0  10     1582.42     1505.22     22.80 o 
   1   0  10     2312.45     2345.02     32.46 o 
   2   0  10      108.66       75.27     13.16 o 
   3   0  10      409.06      399.08     18.35 o 
   4   0  10     3071.22     3248.81     37.96 o 
   5   0  10     1657.29     1662.10     33.40 o 
   6   0  10      798.13      827.89     29.27 o 
   7   0  10      121.65      143.02     23.42 o 
   8   0  10       33.27       10.25     24.28 o 
   9   0  10       14.52       19.77     26.80 o 
  10   0  10       71.18      141.17     29.54 o 
   1   1  10     1187.59     1166.09     20.96 o 
   2   1  10       36.53       27.51     12.18 o 
   3   1  10     2106.44     2131.95     29.85 o 
   4   1  10     1669.79     1781.88     30.53 o 
   5   1  10       44.09       50.28     17.75 o 
   6   1  10        7.69       26.16     19.84 o 
   7   1  10      144.99      170.34     23.40 o 
   8   1  10       30.83       30.63     24.18 o 
   9   1  10      202.39      213.32     29.41 o 
  10   1  10       70.93       60.11     30.21 o 
   0   2  10       86.67       85.73     11.75 o 
   1   2  10     1147.39     1130.66     21.29 o 
   2   2  10       31.57       39.68     11.90 o 
   3   2  10     2201.03     2267.74     29.99 o 
   4   2  10      629.04      563.79     21.43 o 
   5   2  10      963.67     1035.17     27.60 o 
   6   2  10      127.96      170.92     22.00 o 
   7   2  10      687.77      720.63     30.30 o 
   8   2  10       43.12       10.88     24.85 o 
   9   2  10      167.56      211.16     28.30 o 
   1   3  10      389.14      333.83     17.19 o 
   2   3  10       61.48       23.48     13.32 o 
   3   3  10      230.85      190.84     16.92 o 
   4   3  10       93.51      106.80     17.09 o 
   5   3  10      258.21      248.65     20.81 o 
   6   3  10      131.50      139.87     22.66 o 
   7   3  10       17.63        2.36     22.49 o 
   8   3  10       83.02       99.76     25.55 o 
   9   3  10       71.42       89.49     27.19 o 
   0   4  10     4422.18     4935.86     40.59 o 
   1   4  10        0.88        0.58     12.55 o 
   2   4  10      233.25      263.82     16.20 o 
   3   4  10        9.50        3.50     13.86 o 
   4   4  10       11.22       15.84     15.84 o 
   5   4  10      470.99      452.84     23.65 o 
   6   4  10        0.11       12.30     21.51 o 
   7   4  10        3.25        0.61     22.17 o 
   8   4  10        1.22       13.77     24.83 o 
   9   4  10       53.65       67.75     27.69 o 
   1   5  10      654.95      693.74     20.22 o 
   2   5  10       44.48       50.81     14.56 o 
   3   5  10        1.10        3.67     15.20 o 
   4   5  10       50.36       45.96     17.44 o 
   5   5  10      141.24      138.49     20.67 o 
   6   5  10        0.03       10.57     21.00 o 
   7   5  10       81.34      112.49     22.99 o 
   8   5  10       40.73       13.31     24.94 o 
   9   5  10        0.02       26.14     25.29 o 
   0   6  10       25.26       33.13     14.34 o 
   1   6  10      935.21     1047.47     23.55 o 
   2   6  10        0.84       14.37     15.26 o 
   3   6  10        9.90       17.40     17.63 o 
   4   6  10      133.23      135.72     17.70 o 
   5   6  10       36.16       71.29     19.33 o 
   6   6  10      131.87       84.17     22.02 o 
   7   6  10      139.95      159.28     25.18 o 
   8   6  10        6.17       17.79     24.38 o 
   9   6  10        9.32       24.83     25.28 o 
   1   7  10      658.76      622.50     21.87 o 
   2   7  10      425.61      394.07     20.51 o 
   3   7  10      593.36      582.21     24.40 o 
   4   7  10        6.70       16.69     19.39 o 
   5   7  10      284.15      298.33     24.40 o 
   6   7  10        4.17       36.55     19.65 o 
   7   7  10        9.23       19.34     22.76 o 
   8   7  10       25.82       25.48     25.48 o 
   9   7  10      176.72      175.75     29.95 o 
   0   8  10      198.55      209.79     18.79 o 
   1   8  10      333.22      330.37     20.50 o 
   2   8  10        8.22       31.78     16.89 o 
   3   8  10      146.46      158.36     19.72 o 
   4   8  10      387.47      400.69     25.32 o 
   5   8  10      262.17      295.23     24.24 o 
   6   8  10      439.91      386.55     27.58 o 
   7   8  10       83.37      109.21     25.15 o 
   8   8  10       49.14        7.41     24.69 o 
   1   9  10     2050.68     1940.51     35.18 o 
   2   9  10       38.15       42.61     19.19 o 
   3   9  10      981.43     1075.17     32.39 o 
   4   9  10       20.35       44.54     20.24 o 
   5   9  10      374.79      401.70     27.04 o 
   6   9  10       21.19        1.26     22.65 o 
   7   9  10        2.58        1.41     24.09 o 
   8   9  10       19.48       24.53     24.53 o 
   0  10  10     1457.38     1548.64     34.55 o 
   1  10  10      750.02      709.76     27.45 o 
   2  10  10      137.88      115.27     21.84 o 
   3  10  10     1578.99     1570.14     36.66 o 
   4  10  10       65.50      101.04     19.53 o 
   5  10  10      601.12      618.42     31.34 o 
   6  10  10       46.49       50.04     23.52 o 
   7  10  10      163.14      220.54     24.61 o 
   8  10  10        1.54       15.86     25.31 o 
   1  11  10     1301.54     1174.18     20.80 o 
   2  11  10      370.12      374.21     24.63 o 
   3  11  10      397.48      394.98     26.48 o 
   4  11  10      251.68      251.34     26.02 o 
   5  11  10      203.69      223.69     26.06 o 
   6  11  10        8.88        1.45     24.40 o 
   7  11  10        5.41       24.64     24.64 o 
   0  12  10       98.63       85.13     22.09 o 
   1  12  10       49.95      104.34     19.85 o 
   2  12  10       15.89        1.15     20.51 o 
   3  12  10       88.43       98.57     21.74 o 
   4  12  10       61.99       69.23     23.74 o 
   5  12  10      323.99      341.24     31.20 o 
   6  12  10       81.01       39.83     27.78 o 
   7  12  10       38.71       25.48     25.48 o 
   1  13  10      166.86      156.32     21.76 o 
   2  13  10        3.14        4.72     20.00 o 
   3  13  10      250.53      265.38     25.73 o 
   4  13  10      136.59      150.35     26.01 o 
   5  13  10      110.58      102.46     27.52 o 
   6  13  10       45.15       45.53     26.63 o 
   0  14  10      153.42      135.05     23.75 o 
   1  14  10        5.66       17.49     21.10 o 
   2  14  10        0.20        5.61     20.37 o 
   3  14  10       59.45       48.45     22.47 o 
   4  14  10       45.04       27.63     23.46 o 
   5  14  10      127.71      175.60     28.04 o 
   1  15  10       80.08      136.84     21.10 o 
   2  15  10       10.62       14.15     21.84 o 
   3  15  10        3.45       40.37     21.95 o 
   4  15  10       16.00        6.75     25.30 o 
   0  16  10        0.78       20.57     22.13 o 
   1  16  10       19.02        6.49     21.15 o 
   2  16  10       16.89        4.59     21.78 o 
   3  16  10       14.18       22.82     22.82 o 
   1   1  11        0.48       15.24     12.50 o 
   2   1  11      563.52      483.37     18.22 o 
   3   1  11       34.22       15.55     14.03 o 
   4   1  11       22.07       14.33     17.07 o 
   5   1  11       30.80       67.19     19.72 o 
   6   1  11      219.93      245.96     23.60 o 
   7   1  11        0.01       10.92     21.44 o 
   8   1  11        4.70        2.16     24.73 o 
   9   1  11        2.27       30.95     26.23 o 
   0   2  11      440.86      412.96     16.25 o 
   1   2  11      416.69      566.76     17.65 o 
   2   2  11        3.75       17.88     12.33 o 
   3   2  11     1748.77     1638.30     28.89 o 
   4   2  11        0.35       16.44     16.44 o 
   5   2  11      360.52      353.82     24.18 o 
   6   2  11       78.59       61.97     22.77 o 
   7   2  11       18.65        6.11     22.69 o 
   8   2  11      108.07      113.05     25.73 o 
   9   2  11        7.08       45.42     25.49 o 
   1   3  11      876.09      862.68     21.27 o 
   2   3  11      219.23      218.71     15.91 o 
   3   3  11      747.86      750.85     21.25 o 
   4   3  11       71.51       86.07     17.47 o 
   5   3  11      482.59      449.43     25.01 o 
   6   3  11       33.25       49.57     21.65 o 
   7   3  11       17.19        6.76     22.75 o 
   8   3  11        4.65       24.87     24.79 o 
   9   3  11      106.52      111.23     28.00 o 
   0   4  11     1710.85     1695.60     27.61 o 
   1   4  11      484.95      496.31     18.41 o 
   2   4  11     1213.43     1219.37     25.36 o 
   3   4  11       25.44       31.39     14.94 o 
   4   4  11      711.12      773.50     25.40 o 
   5   4  11     2723.13     2743.23     42.50 o 
   6   4  11     1669.20     1548.81     38.00 o 
   7   4  11      382.06      370.98     27.78 o 
   8   4  11        4.15       37.26     23.39 o 
   9   4  11       84.96       27.66     27.66 o 
   1   5  11       74.01       55.07     13.95 o 
   2   5  11      373.45      403.12     19.11 o 
   3   5  11      601.49      597.79     22.94 o 
   4   5  11      275.19      213.41     20.80 o 
   5   5  11      554.38      605.44     26.58 o 
   6   5  11       30.84       17.73     21.97 o 
   7   5  11        5.02       20.34     23.29 o 
   8   5  11        7.26       18.15     24.18 o 
   9   5  11      199.52      219.10     30.09 o 
   0   6  11      360.83      375.28     18.63 o 
   1   6  11      141.52      150.49     16.95 o 
   2   6  11       50.06       85.00     16.39 o 
   3   6  11      485.19      499.11     23.02 o 
   4   6  11       48.27       51.33     18.67 o 
   5   6  11     1238.69     1239.82     33.92 o 
   6   6  11       58.43       59.11     21.46 o 
   7   6  11      135.77      110.28     25.30 o 
   8   6  11      183.32      166.34     27.68 o 
   9   6  11      119.23      137.46     27.82 o 
   1   7  11      336.52      293.35     19.72 o 
   2   7  11      159.35      142.34     19.65 o 
   3   7  11      554.25      568.36     24.28 o 
   4   7  11       91.41       60.55     20.13 o 
   5   7  11        7.13        4.80     20.03 o 
   6   7  11       85.60       70.16     22.49 o 
   7   7  11       22.96       42.45     23.71 o 
   8   7  11        0.04        7.58     24.54 o 
   0   8  11      673.75      678.99     24.60 o 
   1   8  11      105.00      101.86     19.09 o 
   2   8  11      103.86      123.92     19.93 o 
   3   8  11      268.88      213.18     23.21 o 
   4   8  11      121.79      105.47     21.49 o 
   5   8  11      401.50      330.87     26.06 o 
   6   8  11        0.22       39.68     21.71 o 
   7   8  11       35.52       11.87     23.36 o 
   8   8  11       44.78       52.68     25.36 o 
   1   9  11      172.93      163.99     21.41 o 
   2   9  11      166.24      126.57     21.10 o 
   3   9  11      408.26      400.77     25.44 o 
   4   9  11      156.78      139.28     22.47 o 
   5   9  11       34.74       71.13     19.17 o 
   6   9  11        2.23        1.35     23.21 o 
   7   9  11       86.98       40.09     26.27 o 
   8   9  11        2.21       15.18     25.74 o 
   0  10  11       85.87      120.21     20.38 o 
   1  10  11        0.57        9.41     20.34 o 
   2  10  11      121.30       82.07     21.75 o 
   3  10  11      188.99      255.97     22.52 o 
   4  10  11        1.37        4.17     21.49 o 
   5  10  11       92.67      108.43     25.31 o 
   6  10  11        2.47        9.87     23.60 o 
   7  10  11        0.53       10.66     24.85 o 
   1  11  11      572.91      600.77     27.05 o 
   2  11  11      260.11      261.89     23.72 o 
   3  11  11       72.44       64.70     21.81 o 
   4  11  11       17.12       31.27     22.59 o 
   5  11  11      112.93      119.78     26.72 o 
   6  11  11       31.65        2.97     25.73 o 
   7  11  11        3.65       27.18     24.54 o 
   0  12  11     1088.36     1036.96     32.44 o 
   1  12  11      283.91      277.59     23.10 o 
   2  12  11      128.65      123.15     22.28 o 
   3  12  11       44.75       50.38     21.92 o 
   4  12  11       14.75       40.65     22.56 o 
   5  12  11      178.86      216.24     27.16 o 
   6  12  11       13.83       25.29     26.75 o 
   1  13  11      141.35      147.69     22.60 o 
   2  13  11      159.69      137.22     23.25 o 
   3  13  11      156.65      159.90     24.94 o 
   4  13  11      162.41      176.68     25.03 o 
   5  13  11       79.42       78.44     27.47 o 
   6  13  11       20.94       76.73     26.81 o 
   0  14  11      123.52      138.74     23.19 o 
   1  14  11       20.73       77.26     21.77 o 
   2  14  11       31.69       21.61     21.88 o 
   3  14  11       69.55       79.41     22.47 o 
   4  14  11       56.65       75.69     24.83 o 
   5  14  11      125.80      168.34     27.25 o 
   1  15  11      374.42      338.26     26.22 o 
   2  15  11       63.68       99.74     21.98 o 
   3  15  11      368.27      376.63     28.50 o 
   4  15  11       73.56       58.91     25.26 o 
   0  16  11        2.96       16.85     21.09 o 
   1  16  11       44.19       68.43     20.52 o 
   2  16  11        0.59       34.16     20.45 o 
   0   0  12       23.62       52.21     13.52 o 
   1   0  12      981.53     1050.61     24.07 o 
   2   0  12     2095.19     2129.65     31.33 o 
   3   0  12      921.49      976.43     25.48 o 
   4   0  12      528.37      547.45     23.80 o 
   5   0  12     1728.75     1824.41     35.43 o 
   6   0  12      100.10      146.62     22.89 o 
   7   0  12       34.61       43.39     22.20 o 
   8   0  12      174.04      196.35     27.72 o 
   9   0  12       37.51       47.43     28.13 o 
   1   1  12      333.60      410.44     17.10 o 
   2   1  12      306.02      317.75     17.70 o 
   3   1  12      241.42      188.22     18.03 o 
   4   1  12     1246.15     1233.62     29.27 o 
   5   1  12      266.04      283.42     24.79 o 
   6   1  12      128.83       94.12     22.81 o 
   7   1  12      152.41      147.54     24.35 o 
   8   1  12        6.10       32.39     24.83 o 
   9   1  12       18.29        3.36     26.79 o 
   0   2  12       27.09        9.06     12.90 o 
   1   2  12       19.32       14.24     12.80 o 
   2   2  12      160.37      187.35     15.65 o 
   3   2  12        0.08        5.63     16.17 o 
   4   2  12        1.01        7.54     17.40 o 
   5   2  12     3272.94     3188.63     44.63 o 
   6   2  12       64.57       37.90     22.81 o 
   7   2  12       99.22       41.45     24.35 o 
   8   2  12       65.95      125.21     25.36 o 
   9   2  12       91.24       85.77     29.40 o 
   1   3  12      583.86      604.89     20.22 o 
   2   3  12      580.17      671.36     21.69 o 
   3   3  12       58.52       78.75     16.94 o 
   4   3  12      419.90      296.58     21.93 o 
   5   3  12      137.25      179.04     23.16 o 
   6   3  12        0.90        6.10     21.95 o 
   7   3  12      129.80      107.42     24.89 o 
   8   3  12        0.71       11.83     24.76 o 
   9   3  12        8.25       36.18     25.81 o 
   0   4  12     1000.20      919.54     23.21 o 
   1   4  12      470.21      581.60     20.61 o 
   2   4  12       87.25       80.83     16.77 o 
   3   4  12       48.70       65.42     16.92 o 
   4   4  12       56.68       15.01     19.80 o 
   5   4  12       38.56       23.83     21.91 o 
   6   4  12       40.94       42.03     22.63 o 
   7   4  12       38.53       35.24     23.37 o 
   8   4  12       22.71       26.12     26.12 o 
   9   4  12        3.22        1.67     27.65 o 
   1   5  12      655.67      606.73     21.61 o 
   2   5  12       55.52       54.59     17.30 o 
   3   5  12       65.29       93.57     17.68 o 
   4   5  12      117.06       64.24     20.58 o 
   5   5  12     1058.10     1127.58     32.88 o 
   6   5  12       26.45       19.83     21.71 o 
   7   5  12       80.65       70.59     24.32 o 
   8   5  12       15.84       22.70     25.12 o 
   9   5  12       12.03        2.58     28.95 o 
   0   6  12      265.78      252.79     19.10 o 
   1   6  12       64.78       40.15     17.42 o 
   2   6  12      122.09       88.76     19.01 o 
   3   6  12       83.67      108.05     19.30 o 
   4   6  12       33.89       30.16     20.45 o 
   5   6  12       26.48        0.51     22.69 o 
   6   6  12        4.00       14.52     21.12 o 
   7   6  12      108.42      137.35     24.99 o 
   8   6  12        0.18       21.57     25.90 o 
   1   7  12      186.78      140.81     19.39 o 
   2   7  12       79.89       92.35     18.15 o 
   3   7  12      118.89      133.48     21.08 o 
   4   7  12      458.48      406.03     25.63 o 
   5   7  12      132.85      101.99     22.48 o 
   6   7  12       33.70       23.90     23.46 o 
   7   7  12       70.83       64.86     24.23 o 
   8   7  12       10.90        7.90     26.14 o 
   0   8  12       40.41        8.62     19.04 o 
   1   8  12       16.12        1.40     19.41 o 
   2   8  12      594.80      631.83     26.89 o 
   3   8  12       45.60       47.64     21.00 o 
   4   8  12      165.40      149.69     23.62 o 
   5   8  12      184.12      224.09     25.33 o 
   6   8  12        0.99       23.42     23.42 o 
   7   8  12       10.32       35.84     23.73 o 
   8   8  12       66.67       79.84     26.96 o 
   1   9  12     1024.11     1000.51     30.86 o 
   2   9  12      561.26      539.91     27.17 o 
   3   9  12      426.57      425.58     27.49 o 
   4   9  12      426.47      430.03     26.83 o 
   5   9  12       11.36       20.98     22.12 o 
   6   9  12      157.48      166.02     27.19 o 
   7   9  12       13.66       43.31     24.70 o 
   8   9  12        3.26       16.57     25.23 o 
   0  10  12      139.69      169.14     22.15 o 
   1  10  12      635.82      658.10     28.35 o 
   2  10  12      158.63      166.74     21.98 o 
   3  10  12       63.51      101.74     20.38 o 
   4  10  12       25.23        3.12     23.09 o 
   5  10  12      508.71      532.74     29.94 o 
   6  10  12       30.60       49.07     23.73 o 
   7  10  12      157.98      225.32     28.63 o 
   1  11  12      667.42      636.37     28.84 o 
   2  11  12      241.09      260.38     23.79 o 
   3  11  12       98.51      105.93     22.85 o 
   4  11  12      259.95      288.49     26.41 o 
   5  11  12       83.40       94.55     25.59 o 
   6  11  12       32.32       26.26     26.26 o 
   7  11  12       25.62        9.09     27.44 o 
   0  12  12      845.36      872.04     32.65 o 
   1  12  12        0.18       19.18     20.10 o 
   2  12  12      195.11      211.98     23.91 o 
   3  12  12       34.95       20.50     22.56 o 
   4  12  12       57.29       63.39     25.33 o 
   5  12  12        0.95        5.30     25.26 o 
   6  12  12        0.00       23.67     25.52 o 
   1  13  12       50.91       28.65     22.09 o 
   2  13  12       83.69       32.65     23.44 o 
   3  13  12      127.50      117.44     24.31 o 
   4  13  12       22.57       38.69     23.40 o 
   5  13  12        0.05       25.06     25.06 o 
   0  14  12        1.59       14.16     20.34 o 
   1  14  12      120.96      113.61     23.60 o 
   2  14  12      129.13      154.75     24.29 o 
   3  14  12       30.94       31.36     23.34 o 
   4  14  12        0.00       20.52     24.07 o 
   1  15  12       31.03       47.87     20.67 o 
   2  15  12        5.34       38.98     21.34 o 
   3  15  12        9.18       32.17     22.92 o 
   0  16  12      139.14      145.95     23.91 o 
   1  16  12       19.43       33.54     22.66 o 
   1   1  13       99.81      100.14     15.20 o 
   2   1  13      182.35      225.41     18.24 o 
   3   1  13        0.67       22.62     16.62 o 
   4   1  13     1085.04      928.69     28.59 o 
   5   1  13      432.42      407.48     26.24 o 
   6   1  13        7.10       23.41     23.41 o 
   7   1  13        0.14       23.69     23.69 o 
   8   1  13        6.48       17.69     26.62 o 
   9   1  13        0.49       25.40     28.45 o 
   0   2  13     1314.52     1255.69     25.69 o 
   1   2  13      186.71      255.07     17.71 o 
   2   2  13       64.46       34.57     16.57 o 
   3   2  13        3.60       17.30     17.30 o 
   4   2  13       19.18       37.79     19.12 o 
   5   2  13      741.90      747.38     30.66 o 
   6   2  13      206.80      239.00     24.35 o 
   7   2  13      105.96       99.82     24.89 o 
   8   2  13       18.05       50.02     24.36 o 
   9   2  13       12.94       25.36     27.57 o 
   1   3  13      306.15      292.49     19.86 o 
   2   3  13      783.82      739.57     24.49 o 
   3   3  13       71.20       67.42     17.27 o 
   4   3  13      620.27      547.29     26.25 o 
   5   3  13       60.05       75.29     22.62 o 
   6   3  13      181.99      163.02     25.02 o 
   7   3  13       41.92       45.91     24.91 o 
   8   3  13       48.10       64.15     26.19 o 
   9   3  13       15.78       38.49     28.20 o 
   0   4  13     1019.72     1070.16     25.90 o 
   1   4  13        0.44       16.07     16.07 o 
   2   4  13      700.77      731.99     24.50 o 
   3   4  13       17.19        6.04     17.91 o 
   4   4  13       61.83       73.23     20.89 o 
   5   4  13        8.23       21.58     21.58 o 
   6   4  13      195.65      164.47     24.96 o 
   7   4  13      496.86      520.98     31.19 o 
   8   4  13      142.22      170.86     28.45 o 
   9   4  13       60.06       81.68     29.01 o 
   1   5  13      197.59      209.32     19.37 o 
   2   5  13     1120.23     1171.51     28.69 o 
   3   5  13       63.22       54.53     19.10 o 
   4   5  13      722.51      776.03     27.78 o 
   5   5  13       82.07       94.12     23.14 o 
   6   5  13      475.61      534.05     29.73 o 
   7   5  13        4.32       10.48     24.38 o 
   8   5  13      118.15      123.29     28.07 o 
   0   6  13      686.98      704.44     25.22 o 
   1   6  13       27.64       42.14     16.92 o 
   2   6  13     1374.08     1368.69     30.67 o 
   3   6  13      260.37      280.06     22.62 o 
   4   6  13       75.41       73.31     21.38 o 
   5   6  13      514.07      517.68     28.05 o 
   6   6  13      162.09      175.37     24.75 o 
   7   6  13        3.03        4.33     25.15 o 
   8   6  13       30.39       70.76     26.82 o 
   1   7  13       28.25       38.42     18.44 o 
   2   7  13      304.47      265.90     22.71 o 
   3   7  13        3.97       37.15     19.43 o 
   4   7  13      505.56      477.56     27.00 o 
   5   7  13      190.29      185.33     24.61 o 
   6   7  13       76.54       75.57     24.27 o 
   7   7  13        8.92       20.68     24.38 o 
   8   7  13       83.87      101.02     28.22 o 
   0   8  13      993.61      963.47     29.78 o 
   1   8  13       50.22       69.73     19.77 o 
   2   8  13      847.64      875.32     29.31 o 
   3   8  13       75.08       98.60     22.12 o 
   4   8  13        6.16       12.14     20.65 o 
   5   8  13       16.43       34.67     23.56 o 
   6   8  13       14.43       33.93     23.44 o 
   7   8  13        0.72       40.49     23.72 o 
   8   8  13       29.82        1.69     28.21 o 
   1   9  13       58.86       76.13     20.08 o 
   2   9  13       34.29       44.56     20.81 o 
   3   9  13      186.61      200.65     24.12 o 
   4   9  13       66.98       74.55     22.73 o 
   5   9  13        0.73       27.24     22.42 o 
   6   9  13       34.35        1.47     25.83 o 
   7   9  13       18.87       20.67     25.36 o 
   0  10  13       61.43       67.01     21.60 o 
   1  10  13      313.16      321.27     25.48 o 
   2  10  13      345.24      436.94     25.30 o 
   3  10  13       62.04       28.17     21.98 o 
   4  10  13        2.32       14.88     22.63 o 
   5  10  13        4.77       20.36     23.89 o 
   6  10  13        9.52       19.04     24.82 o 
   7  10  13        2.27       19.85     26.98 o 
   1  11  13      934.83      969.88     32.38 o 
   2  11  13       78.28       32.64     22.65 o 
   3  11  13       41.58       45.48     22.48 o 
   4  11  13       14.69       17.11     23.71 o 
   5  11  13        0.92        7.37     24.91 o 
   6  11  13       11.71       33.63     24.68 o 
   0  12  13       14.49       27.35     21.40 o 
   1  12  13      159.64      133.12     23.85 o 
   2  12  13       21.71       46.69     21.78 o 
   3  12  13       18.37       24.52     22.17 o 
   4  12  13        1.53        7.88     23.42 o 
   5  12  13       16.65       26.12     26.12 o 
   6  12  13       10.02       50.38     25.99 o 
   1  13  13       38.68       39.65     21.66 o 
   2  13  13      417.94      388.77     28.64 o 
   3  13  13       26.53       28.34     22.79 o 
   4  13  13      101.86      114.74     25.85 o 
   5  13  13        0.16        7.35     25.76 o 
   0  14  13      143.26      136.97     23.76 o 
   1  14  13       90.72       61.44     22.82 o 
   2  14  13      240.16      225.11     26.62 o 
   3  14  13       12.54       22.88     22.53 o 
   4  14  13        9.08       25.27     25.27 o 
   1  15  13       80.54       55.85     23.39 o 
   2  15  13       74.04       99.31     23.51 o 
   3  15  13       78.07       73.29     24.48 o 
   0   0  14     2525.19     2577.82     36.65 o 
   1   0  14       17.63       53.68     15.86 o 
   2   0  14     4201.99     4513.28     48.50 o 
   3   0  14        4.57       23.82     19.03 o 
   4   0  14        7.07       14.52     20.38 o 
   5   0  14     1908.55     1976.25     41.59 o 
   6   0  14       21.49       12.27     22.19 o 
   7   0  14       56.50       69.60     24.64 o 
   8   0  14       37.27       62.70     25.48 o 
   9   0  14        0.51        6.42     29.69 o 
   1   1  14       90.77       80.73     16.85 o 
   2   1  14      845.71      884.34     26.40 o 
   3   1  14      323.53      293.46     23.15 o 
   4   1  14      290.45      245.43     23.88 o 
   5   1  14      928.73      902.72     32.42 o 
   6   1  14      440.51      487.87     29.07 o 
   7   1  14       54.90       49.17     23.98 o 
   8   1  14      192.20      230.34     30.36 o 
   9   1  14       16.07       29.04     28.12 o 
   0   2  14      697.21      804.98     24.02 o 
   1   2  14       48.06       89.55     16.02 o 
   2   2  14      864.06      818.98     24.31 o 
   3   2  14      707.70      746.64     27.01 o 
   4   2  14      246.65      213.30     23.39 o 
   5   2  14      144.24      136.99     24.52 o 
   6   2  14      113.75      102.89     23.92 o 
   7   2  14       24.24       44.40     23.63 o 
   8   2  14       10.86       23.36     26.60 o 
   9   2  14       33.29       25.46     29.91 o 
   1   3  14      483.47      409.78     22.26 o 
   2   3  14       92.47       86.23     19.43 o 
   3   3  14      323.46      341.89     22.52 o 
   4   3  14      316.46      390.33     24.98 o 
   5   3  14        0.65       12.13     20.48 o 
   6   3  14      317.91      293.04     27.31 o 
   7   3  14        0.67        1.42     24.40 o 
   8   3  14        2.47        2.43     25.71 o 
   0   4  14       44.62       26.11     18.06 o 
   1   4  14      482.34      589.83     22.76 o 
   2   4  14      660.78      559.39     24.58 o 
   3   4  14        0.08       25.88     18.33 o 
   4   4  14       26.55       62.74     20.00 o 
   5   4  14       31.47       25.90     21.70 o 
   6   4  14       11.35       55.93     22.03 o 
   7   4  14        0.22       22.40     24.84 o 
   8   4  14       16.52       14.69     27.37 o 
   1   5  14      414.43      441.87     22.46 o 
   2   5  14       64.62        3.14     21.04 o 
   3   5  14      496.38      430.62     24.74 o 
   4   5  14        8.36       12.06     19.79 o 
   5   5  14       78.72       63.36     23.34 o 
   6   5  14       31.34        2.61     25.64 o 
   7   5  14       18.25       52.94     24.66 o 
   8   5  14        0.60       27.72     27.72 o 
   0   6  14      384.98      443.71     23.57 o 
   1   6  14       60.92       75.01     19.72 o 
   2   6  14        4.26       25.53     20.33 o 
   3   6  14      404.14      401.49     25.24 o 
   4   6  14       14.00        0.00     20.73 o 
   5   6  14        3.50       21.77     22.37 o 
   6   6  14      195.52      222.02     26.59 o 
   7   6  14       38.51       47.44     24.51 o 
   8   6  14       34.93       49.56     27.74 o 
   1   7  14      259.86      260.98     22.27 o 
   2   7  14      246.55      211.16     23.18 o 
   3   7  14        1.55        1.05     20.53 o 
   4   7  14        0.07       25.37     20.85 o 
   5   7  14        7.03       36.57     22.55 o 
   6   7  14      140.74      116.55     26.86 o 
   7   7  14        3.39       15.53     25.98 o 
   8   7  14      271.06      268.31     32.45 o 
   0   8  14     1349.10     1360.11     34.86 o 
   1   8  14        2.67       15.25     20.08 o 
   2   8  14      432.21      420.94     25.64 o 
   3   8  14      101.47       70.17     22.02 o 
   4   8  14        5.07       18.17     20.97 o 
   5   8  14      447.50      452.71     30.10 o 
   6   8  14       66.35       41.46     26.22 o 
   7   8  14        2.43       18.36     25.90 o 
   1   9  14      207.58      228.15     22.80 o 
   2   9  14      949.80      953.88     32.27 o 
   3   9  14        9.20        8.89     21.14 o 
   4   9  14      114.77      145.25     23.77 o 
   5   9  14       42.36       47.98     24.07 o 
   6   9  14      160.64      202.66     28.66 o 
   7   9  14       35.47       42.28     26.76 o 
   0  10  14     1147.02     1139.95     33.88 o 
   1  10  14        6.84       18.71     20.32 o 
   2  10  14      504.31      513.54     28.20 o 
   3  10  14       11.67       24.33     21.51 o 
   4  10  14        1.80       16.17     22.54 o 
   5  10  14        2.32        7.32     24.18 o 
   6  10  14       39.36       14.25     25.11 o 
   1  11  14       13.69       35.84     20.22 o 
   2  11  14      126.95      110.52     24.05 o 
   3  11  14       87.21       68.25     23.10 o 
   4  11  14       84.06       67.27     24.70 o 
   5  11  14       21.82       52.96     24.83 o 
   6  11  14      180.15      195.09     31.16 o 
   0  12  14      624.74      752.14     31.42 o 
   1  12  14      157.83      143.34     24.44 o 
   2  12  14      511.56      481.79     29.39 o 
   3  12  14       32.17       15.13     22.97 o 
   4  12  14        0.02       10.39     25.33 o 
   5  12  14       61.81       49.84     25.49 o 
   1  13  14       25.66       34.51     22.48 o 
   2  13  14       19.92        8.74     22.47 o 
   3  13  14       30.65       11.38     24.60 o 
   4  13  14       37.43       66.29     25.77 o 
   0  14  14        8.35       30.01     21.33 o 
   1  14  14       17.58       23.33     23.33 o 
   2  14  14       60.66       47.14     23.97 o 
   3  14  14        1.25       10.28     23.32 o 
   1  15  14       19.40       40.83     20.00 o 
   2  15  14       17.14        3.55     23.03 o 
   1   1  15      124.22      124.26     19.83 o 
   2   1  15       26.47       63.74     20.03 o 
   3   1  15      249.72      234.53     22.78 o 
   4   1  15      484.45      503.68     27.95 o 
   5   1  15       40.76       27.56     23.04 o 
   6   1  15        6.13       20.80     23.95 o 
   7   1  15        2.70       15.57     23.95 o 
   8   1  15        3.19       12.61     27.46 o 
   0   2  15      174.97      159.45     18.50 o 
   1   2  15        5.84       16.64     16.51 o 
   2   2  15     1886.07     1791.32     35.42 o 
   3   2  15       88.19       91.23     21.82 o 
   4   2  15        0.02       17.65     20.27 o 
   5   2  15      162.33      159.43     25.02 o 
   6   2  15       73.05       84.91     23.87 o 
   7   2  15       32.99      100.20     25.07 o 
   8   2  15        4.29       52.20     26.43 o 
   1   3  15       72.58       11.10     20.25 o 
   2   3  15       55.27       52.09     20.26 o 
   3   3  15      409.50      360.93     25.27 o 
   4   3  15      111.94       77.98     22.55 o 
   5   3  15        0.23       15.24     21.48 o 
   6   3  15      292.24      333.04     27.63 o 
   7   3  15        5.87        6.72     25.61 o 
   8   3  15      112.46       71.97     29.87 o 
   0   4  15     2379.77     2204.21     37.17 o 
   1   4  15        3.66       12.41     18.28 o 
   2   4  15      890.78      793.89     29.96 o 
   3   4  15      145.31      153.26     22.00 o 
   4   4  15       60.90       89.78     21.77 o 
   5   4  15     1219.61     1103.73     22.26 o 
   6   4  15       27.84       40.37     23.78 o 
   7   4  15       42.01       86.58     25.12 o 
   8   4  15       41.17       24.81     27.31 o 
   1   5  15      238.28      242.79     22.24 o 
   2   5  15       15.01        8.21     20.75 o 
   3   5  15      650.88      655.70     29.20 o 
   4   5  15        0.34       21.84     20.65 o 
   5   5  15       21.80        1.84     22.98 o 
   6   5  15      360.31      455.64     29.37 o 
   7   5  15       61.70       62.66     26.14 o 
   8   5  15      306.29      312.32     33.47 o 
   0   6  15      216.40      192.55     21.43 o 
   1   6  15       22.12       63.66     19.64 o 
   2   6  15     1360.39     1316.36     34.01 o 
   3   6  15      155.49      161.76     21.44 o 
   4   6  15      180.18      169.44     23.15 o 
   5   6  15      292.84      362.73     27.73 o 
   6   6  15        3.46       17.06     23.91 o 
   7   6  15       33.13       17.41     27.14 o 
   8   6  15        5.25       28.74     28.74 o 
   1   7  15      250.82      244.96     22.91 o 
   2   7  15       50.60       35.49     21.77 o 
   3   7  15      515.23      464.71     27.18 o 
   4   7  15      499.22      481.53     28.70 o 
   5   7  15       15.75       24.28     24.28 o 
   6   7  15       79.92       81.54     27.91 o 
   7   7  15       19.92       39.03     27.28 o 
   0   8  15      508.75      495.47     26.90 o 
   1   8  15       66.83       22.11     21.37 o 
   2   8  15      507.97      458.77     27.38 o 
   3   8  15       22.41       52.06     19.68 o 
   4   8  15       12.29       47.87     22.19 o 
   5   8  15      119.11      128.65     25.83 o 
   6   8  15       34.26       84.61     24.72 o 
   7   8  15        6.30       10.91     27.49 o 
   1   9  15       37.52       17.04     21.95 o 
   2   9  15       96.31      116.68     22.29 o 
   3   9  15       22.27       40.43     20.77 o 
   4   9  15        0.59        6.69     22.81 o 
   5   9  15       17.95       10.19     24.71 o 
   6   9  15       10.65       10.29     25.73 o 
   0  10  15       47.65       27.62     23.28 o 
   1  10  15       21.19        6.53     22.13 o 
   2  10  15      166.82      148.33     25.49 o 
   3  10  15        4.27        7.13     21.86 o 
   4  10  15      117.92      117.32     25.72 o 
   5  10  15        0.01       26.68     25.38 o 
   6  10  15       35.85       85.09     25.43 o 
   1  11  15      381.81      429.82     27.08 o 
   2  11  15       34.77       28.35     22.73 o 
   3  11  15        3.53        4.13     23.19 o 
   4  11  15       15.68       25.02     23.44 o 
   5  11  15        5.57       44.51     25.18 o 
   0  12  15      890.90      932.00     34.86 o 
   1  12  15       18.03       13.71     22.22 o 
   2  12  15        5.94       34.93     22.60 o 
   3  12  15       30.49       56.86     24.05 o 
   4  12  15        0.10       11.46     24.40 o 
   5  12  15       58.97       36.48     28.20 o 
   1  13  15       41.85       35.20     21.75 o 
   2  13  15       15.28        0.00     22.67 o 
   3  13  15       10.88        9.56     23.85 o 
   4  13  15       45.14       25.39     25.97 o 
   0  14  15        7.56        4.19     21.42 o 
   1  14  15       30.81       25.77     23.25 o 
   2  14  15      227.88      280.40     26.56 o 
   3  14  15       37.93       36.31     24.36 o 
   0   0  16      749.53      941.48     30.30 o 
   1   0  16       22.93       20.56     20.56 o 
   2   0  16     1720.14     1623.66     35.93 o 
   3   0  16      217.20      318.22     25.37 o 
   4   0  16       28.76       23.84     22.09 o 
   5   0  16      964.69      854.84     32.33 o 
   6   0  16      147.97      110.87     25.13 o 
   7   0  16      152.12      142.45     28.78 o 
   8   0  16        2.44       22.89     27.29 o 
   1   1  16      815.86      770.34     29.17 o 
   2   1  16      320.99      325.25     23.71 o 
   3   1  16     1321.87     1239.40     34.50 o 
   4   1  16       81.07      134.60     23.18 o 
   5   1  16        7.67       23.19     23.19 o 
   6   1  16       44.28       70.88     24.18 o 
   7   1  16       47.48       81.76     25.87 o 
   8   1  16        8.35       28.40     28.40 o 
   0   2  16       85.78       70.62     18.08 o 
   1   2  16      171.17      148.92     18.02 o 
   2   2  16       86.20      100.56     21.53 o 
   3   2  16      179.74      232.98     23.26 o 
   4   2  16      450.34      439.59     27.26 o 
   5   2  16      359.72      386.28     27.45 o 
   6   2  16       28.40       12.50     24.67 o 
   7   2  16        9.90        6.25     26.60 o 
   8   2  16        3.23       24.65     26.71 o 
   1   3  16      236.74      216.84     21.74 o 
   2   3  16      197.93      144.23     23.08 o 
   3   3  16      584.71      570.89     27.76 o 
   4   3  16       20.70        0.61     20.90 o 
   5   3  16        2.64        4.39     23.17 o 
   6   3  16      162.93      161.78     27.30 o 
   7   3  16      139.65      103.38     28.69 o 
   8   3  16        5.91        2.63     28.15 o 
   0   4  16      166.49      165.50     22.59 o 
   1   4  16        3.66        6.70     19.60 o 
   2   4  16      101.20      134.54     21.80 o 
   3   4  16       28.84       19.70     21.19 o 
   4   4  16        8.89       12.17     20.84 o 
   5   4  16      191.92      197.12     26.34 o 
   6   4  16       31.76       58.39     24.83 o 
   7   4  16        0.19        5.56     26.10 o 
   8   4  16        6.08        2.69     28.71 o 
   1   5  16       66.24       17.43     21.17 o 
   2   5  16        5.59        5.16     21.07 o 
   3   5  16       38.02        6.03     20.66 o 
   4   5  16       10.41       13.70     21.58 o 
   5   5  16       69.10       18.35     26.53 o 
   6   5  16       11.81       26.22     26.22 o 
   7   5  16       76.79       87.04     27.27 o 
   0   6  16       25.14       77.54     21.01 o 
   1   6  16      315.26      340.46     24.28 o 
   2   6  16      256.10      295.51     24.90 o 
   3   6  16       23.34       46.89     21.32 o 
   4   6  16       12.19       21.04     22.71 o 
   5   6  16        1.60        1.31     24.34 o 
   6   6  16        0.09        4.49     25.57 o 
   7   6  16       86.46       75.59     30.36 o 
   1   7  16       82.33       35.97     21.52 o 
   2   7  16      244.48      235.27     23.83 o 
   3   7  16       88.41       94.90     23.54 o 
   4   7  16        4.57        7.69     23.08 o 
   5   7  16       47.60       44.28     25.16 o 
   6   7  16       29.54       24.69     25.71 o 
   7   7  16        1.18       29.27     29.27 o 
   0   8  16      348.76      349.42     25.92 o 
   1   8  16        3.95       23.41     20.54 o 
   2   8  16      271.48      258.72     24.69 o 
   3   8  16      156.24      175.97     25.88 o 
   4   8  16        4.45        6.71     22.56 o 
   5   8  16      240.58      203.09     30.14 o 
   6   8  16       32.96       27.71     27.71 o 
   1   9  16      262.28      328.67     25.06 o 
   2   9  16        6.18        0.59     21.28 o 
   3   9  16        0.06        8.53     21.76 o 
   4   9  16      115.50      160.02     25.44 o 
   5   9  16        0.26       25.86     25.86 o 
   6   9  16       24.21        3.28     26.93 o 
   0  10  16      375.31      279.93     26.98 o 
   1  10  16       80.86       92.75     22.95 o 
   2  10  16       89.63       77.41     22.05 o 
   3  10  16        0.92       15.00     24.22 o 
   4  10  16       30.98       34.42     24.11 o 
   5  10  16      199.36      248.09     29.94 o 
   6  10  16        0.61        6.00     27.20 o 
   1  11  16      159.32      146.41     25.35 o 
   2  11  16        1.95        6.70     22.05 o 
   3  11  16       45.55       29.15     23.43 o 
   4  11  16        0.25       24.80     24.80 o 
   5  11  16        0.50       23.05     26.33 o 
   0  12  16        2.98       15.05     22.76 o 
   1  12  16      110.73      124.24     25.36 o 
   2  12  16       81.20      113.82     24.18 o 
   3  12  16      113.89      166.66     25.70 o 
   4  12  16       11.21       30.05     24.65 o 
   1  13  16       81.78       70.89     24.63 o 
   2  13  16        0.09       24.46     24.46 o 
   3  13  16        3.85       21.27     23.95 o 
   0  14  16        2.45        4.37     22.33 o 
   1  14  16        0.79        3.58     24.09 o 
   1   1  17      206.99      208.92     26.47 o 
   2   1  17        7.21       20.34     21.52 o 
   3   1  17      765.65      809.09     31.04 o 
   4   1  17       99.01       79.08     24.15 o 
   5   1  17       87.80       87.39     24.12 o 
   6   1  17        7.19        2.16     24.55 o 
   7   1  17       10.78       15.58     26.24 o 
   8   1  17        2.47        5.52     29.07 o 
   0   2  17      149.75      129.15     20.81 o 
   1   2  17      136.35      104.29     24.15 o 
   2   2  17       28.56        4.13     22.32 o 
   3   2  17       30.95       21.32     21.40 o 
   4   2  17       53.37      122.39     20.72 o 
   5   2  17       83.55       84.62     24.06 o 
   6   2  17       50.76       31.53     26.26 o 
   7   2  17       73.23       78.28     29.94 o 
   1   3  17      894.86      883.58     29.89 o 
   2   3  17      274.82      204.53     23.14 o 
   3   3  17        4.80       11.14     20.78 o 
   4   3  17       14.45       39.20     21.09 o 
   5   3  17        2.68        6.69     23.33 o 
   6   3  17        0.92        5.18     25.43 o 
   7   3  17       43.46       55.70     27.32 o 
   0   4  17       11.41       19.87     19.87 o 
   1   4  17       79.45       49.91     21.11 o 
   2   4  17        0.40       22.15     22.15 o 
   3   4  17        4.75       54.58     20.81 o 
   4   4  17       15.47       67.78     20.65 o 
   5   4  17       58.79       81.35     24.88 o 
   6   4  17       26.97       35.41     26.89 o 
   7   4  17      262.64      262.44     32.02 o 
   1   5  17     1700.47     1726.50     38.53 o 
   2   5  17      391.70      420.60     25.40 o 
   3   5  17       20.87       19.96     21.31 o 
   4   5  17        1.12       22.74     22.74 o 
   5   5  17       10.46       25.76     24.90 o 
   6   5  17        9.03       11.52     24.87 o 
   7   5  17       12.83       76.06     27.83 o 
   0   6  17        2.37        5.02     19.84 o 
   1   6  17       28.34       23.87     21.50 o 
   2   6  17       99.24      117.05     23.46 o 
   3   6  17        1.35       39.54     21.73 o 
   4   6  17      196.41      183.49     25.45 o 
   5   6  17      420.02      423.09     31.30 o 
   6   6  17        7.58       27.05     27.05 o 
   7   6  17       76.59      134.17     29.56 o 
   1   7  17      318.22      305.49     25.16 o 
   2   7  17        2.28       21.32     21.32 o 
   3   7  17      632.54      641.29     31.74 o 
   4   7  17       16.59        6.81     23.79 o 
   5   7  17       39.34       68.83     26.56 o 
   6   7  17        0.01        7.28     25.81 o 
   0   8  17        1.27       10.94     21.89 o 
   1   8  17       54.68       48.44     23.70 o 
   2   8  17       69.41       63.59     23.35 o 
   3   8  17      102.85       92.78     24.87 o 
   4   8  17        4.54        6.35     24.54 o 
   5   8  17       70.57       69.78     25.97 o 
   6   8  17       28.49       56.88     28.09 o 
   1   9  17       19.99       12.63     22.32 o 
   2   9  17        6.85        1.99     22.63 o 
   3   9  17       17.38        5.46     22.75 o 
   4   9  17       45.74       33.83     25.54 o 
   5   9  17       22.78       33.43     25.74 o 
   6   9  17        1.39       12.95     27.48 o 
   0  10  17        0.36       23.02     23.02 o 
   1  10  17        2.26        7.27     22.60 o 
   2  10  17       55.49       68.35     22.42 o 
   3  10  17        0.34       12.10     22.86 o 
   4  10  17        9.49       45.80     23.70 o 
   5  10  17       32.13       30.52     27.59 o 
   1  11  17       14.71       25.99     22.27 o 
   2  11  17        0.91        6.34     23.03 o 
   3  11  17       90.24       75.52     24.46 o 
   4  11  17       21.63       26.13     24.55 o 
   0  12  17       17.18       27.12     23.64 o 
   1  12  17       93.79      106.17     25.67 o 
   2  12  17        0.03        6.56     22.71 o 
   3  12  17        0.02       19.91     24.80 o 
   1  13  17      332.61      375.25     29.75 o 
   2  13  17        9.33       21.69     24.44 o 
   0   0  18      197.30      243.45     26.63 o 
   1   0  18       33.13       47.51     24.35 o 
   2   0  18      455.60      403.32     27.86 o 
   3   0  18      656.84      612.86     31.33 o 
   4   0  18       68.33       76.55     23.84 o 
   5   0  18      139.33      153.20     25.78 o 
   6   0  18        0.01       22.35     25.41 o 
   7   0  18      107.08      117.82     28.79 o 
   1   1  18     1727.64     1651.45     40.41 o 
   2   1  18       10.14        8.76     21.40 o 
   3   1  18       10.27       20.93     22.36 o 
   4   1  18       29.65       81.33     23.47 o 
   5   1  18       11.61       13.21     24.38 o 
   6   1  18       41.23       28.52     26.59 o 
   7   1  18       13.51       62.94     26.56 o 
   0   2  18       35.94       30.81     19.88 o 
   1   2  18       57.79        5.26     20.15 o 
   2   2  18      974.81     1067.90     33.10 o 
   3   2  18      113.27      110.08     22.89 o 
   4   2  18       16.46       12.66     22.42 o 
   5   2  18       54.53       90.75     25.59 o 
   6   2  18       18.48       42.66     24.79 o 
   7   2  18       24.14       26.02     28.25 o 
   1   3  18      138.46       63.99     23.78 o 
   2   3  18        0.34        7.85     20.60 o 
   3   3  18      204.88      191.38     24.53 o 
   4   3  18      146.31      122.26     24.31 o 
   5   3  18       25.81       21.17     25.10 o 
   6   3  18       52.27       77.62     28.04 o 
   7   3  18       24.96       46.32     27.84 o 
   0   4  18       43.28       51.39     20.41 o 
   1   4  18        4.78       52.53     20.29 o 
   2   4  18       79.48       92.25     22.06 o 
   3   4  18       29.81        0.00     21.84 o 
   4   4  18        7.90       45.27     21.17 o 
   5   4  18        0.05       24.62     24.62 o 
   6   4  18        4.74       10.35     26.30 o 
   7   4  18       68.17      109.59     29.70 o 
   1   5  18        9.67       48.61     20.01 o 
   2   5  18       37.29        2.98     22.71 o 
   3   5  18      125.28      144.98     24.07 o 
   4   5  18       27.89        6.76     24.73 o 
   5   5  18        0.54       25.31     25.31 o 
   6   5  18        0.67       27.05     27.05 o 
   7   5  18       58.23      100.44     30.46 o 
   0   6  18       16.30        9.57     21.70 o 
   1   6  18        2.13        2.38     21.70 o 
   2   6  18       32.59        9.77     23.78 o 
   3   6  18        0.85       15.48     22.95 o 
   4   6  18       66.25       65.22     24.66 o 
   5   6  18        4.31       26.16     26.16 o 
   6   6  18       57.93       97.94     28.18 o 
   1   7  18      212.77      223.83     26.00 o 
   2   7  18       10.75       17.14     23.54 o 
   3   7  18       19.15       25.28     25.28 o 
   4   7  18        8.66        6.45     24.95 o 
   5   7  18        7.45       19.47     24.87 o 
   6   7  18        4.36       10.17     27.92 o 
   0   8  18       98.30       87.86     23.84 o 
   1   8  18       23.84       44.88     23.26 o 
   2   8  18       47.44       96.84     22.43 o 
   3   8  18      115.19      158.18     26.11 o 
   4   8  18       23.97       40.14     23.89 o 
   5   8  18       75.90       67.53     27.84 o 
   1   9  18      477.89      554.18     28.76 o 
   2   9  18        0.05       15.05     23.68 o 
   3   9  18        9.15        5.01     24.84 o 
   4   9  18        4.01       19.97     24.46 o 
   5   9  18       37.53       12.49     26.98 o 
   0  10  18        2.37       50.90     22.46 o 
   1  10  18       97.95       59.51     25.31 o 
   2  10  18       48.26       50.35     23.72 o 
   3  10  18        0.85       10.45     24.82 o 
   4  10  18        9.92        5.59     25.22 o 
   1  11  18      152.45      121.00     25.84 o 
   2  11  18       20.76       41.81     23.49 o 
   3  11  18       24.24       23.87     24.83 o 
   4  11  18       61.83       14.83     26.68 o 
   0  12  18       47.12       28.29     25.73 o 
   1  12  18       29.37       23.66     24.78 o 
   2  12  18       13.72       35.50     24.04 o 
   1   1  19      150.22      166.68     24.61 o 
   2   1  19      363.76      343.66     27.54 o 
   3   1  19      151.56      100.80     25.43 o 
   4   1  19      129.47      164.65     27.00 o 
   5   1  19       14.83       44.14     24.68 o 
   6   1  19        0.97       16.29     26.17 o 
   7   1  19        3.06       27.17     28.00 o 
   0   2  19       50.29       45.73     21.69 o 
   1   2  19        4.99       24.35     20.67 o 
   2   2  19      224.98      251.08     24.12 o 
   3   2  19      201.83      232.89     25.96 o 
   4   2  19       11.45       16.22     23.86 o 
   5   2  19       37.60       30.35     26.16 o 
   6   2  19        4.16        8.99     27.21 o 
   7   2  19        0.81       38.25     28.72 o 
   1   3  19       64.92       94.30     21.13 o 
   2   3  19       31.46        4.18     23.17 o 
   3   3  19        1.10       36.19     22.33 o 
   4   3  19      122.50      123.36     26.79 o 
   5   3  19       25.42        0.71     25.90 o 
   6   3  19      116.41      119.27     30.72 o 
   0   4  19      619.69      641.04     29.07 o 
   1   4  19        2.20        1.79     21.53 o 
   2   4  19      301.30      302.85     27.71 o 
   3   4  19       76.73       92.04     23.79 o 
   4   4  19        0.33       13.28     24.32 o 
   5   4  19       19.53       32.75     25.73 o 
   6   4  19        7.48       18.48     28.08 o 
   1   5  19      177.34      175.09     24.82 o 
   2   5  19        0.64       22.96     22.96 o 
   3   5  19       84.49      105.07     25.69 o 
   4   5  19       97.34       96.50     27.02 o 
   5   5  19       57.69       43.59     27.03 o 
   6   5  19      174.95      206.73     30.66 o 
   0   6  19       75.06       52.23     24.64 o 
   1   6  19        0.20       10.15     22.32 o 
   2   6  19      707.76      659.48     32.85 o 
   3   6  19        9.31       27.43     23.42 o 
   4   6  19        5.49       18.35     25.60 o 
   5   6  19       25.61       30.29     26.91 o 
   6   6  19       24.87       27.01     28.70 o 
   1   7  19      247.58      321.90     27.37 o 
   2   7  19       29.56       13.45     24.43 o 
   3   7  19      121.12       77.75     26.77 o 
   4   7  19      217.35      221.51     29.63 o 
   5   7  19        0.10       35.99     26.82 o 
   0   8  19        0.06       12.30     22.80 o 
   1   8  19        0.37       19.02     23.54 o 
   2   8  19       89.68       36.89     25.37 o 
   3   8  19       82.98       16.04     23.73 o 
   4   8  19        7.38       24.91     24.91 o 
   5   8  19       26.97       38.70     27.54 o 
   1   9  19       49.93       64.01     24.31 o 
   2   9  19      171.07      215.26     27.16 o 
   3   9  19        7.65       12.11     25.20 o 
   4   9  19       11.19       30.58     25.11 o 
   0  10  19        3.59        5.84     24.40 o 
   1  10  19       21.76       34.18     24.66 o 
   2  10  19        5.47       24.79     24.79 o 
   3  10  19      109.95      111.36     27.42 o 
   4  10  19        1.18       10.76     25.74 o 
   1  11  19        5.63       47.96     24.66 o 
   2  11  19       24.20       19.92     25.00 o 
   3  11  19       25.11       38.46     25.08 o 
   0  12  19      122.74       90.04     27.58 o 
   1  12  19       56.52       33.09     25.62 o 
   0   0  20        0.14        4.33     25.46 o 
   1   0  20        0.00        4.10     24.81 o 
   2   0  20     1106.54     1167.05     39.48 o 
   3   0  20      373.82      375.66     30.26 o 
   4   0  20       36.92        4.98     25.32 o 
   5   0  20       26.59       18.68     25.98 o 
   6   0  20       16.30        8.53     28.83 o 
   1   1  20       17.25       26.76     26.76 o 
   2   1  20        2.98        0.00     24.28 o 
   3   1  20      238.18      244.90     27.50 o 
   4   1  20      190.07      167.87     27.65 o 
   5   1  20       48.52       59.25     25.57 o 
   6   1  20      255.99      340.71     34.39 o 
   0   2  20      720.27      767.39     34.14 o 
   1   2  20        0.37        6.74     21.94 o 
   2   2  20       46.10       62.47     22.75 o 
   3   2  20        2.43        2.66     23.05 o 
   4   2  20      143.21      133.09     27.31 o 
   5   2  20       41.82       66.71     25.49 o 
   6   2  20        6.94       29.11     29.11 o 
   1   3  20        6.02       23.82     23.82 o 
   2   3  20       17.79       21.13     24.12 o 
   3   3  20       29.49       31.78     24.11 o 
   4   3  20       88.31      189.29     25.76 o 
   5   3  20       63.00       51.59     27.46 o 
   6   3  20      180.93      171.84     32.15 o 
   0   4  20        7.73       14.70     22.28 o 
   1   4  20       43.97        7.03     23.40 o 
   2   4  20      186.83      193.52     27.99 o 
   3   4  20        0.13       28.30     23.44 o 
   4   4  20        8.63       25.13     25.13 o 
   5   4  20       19.59        0.80     26.63 o 
   6   4  20        6.77       29.25     29.25 o 
   1   5  20      113.97      107.32     24.95 o 
   2   5  20        2.50       12.10     24.50 o 
   3   5  20        2.53       60.80     22.76 o 
   4   5  20        2.26        2.25     24.87 o 
   5   5  20       63.82       96.05     28.57 o 
   0   6  20      112.62      141.45     25.92 o 
   1   6  20        0.76       23.70     23.70 o 
   2   6  20       40.50       90.48     23.05 o 
   3   6  20        7.42        4.33     24.16 o 
   4   6  20        4.95       26.06     26.06 o 
   5   6  20        4.82       21.77     28.38 o 
   1   7  20      117.73       77.98     27.17 o 
   2   7  20        3.22       32.73     24.79 o 
   3   7  20       61.79       55.22     25.45 o 
   4   7  20       92.86      144.84     27.43 o 
   5   7  20       28.66       21.43     28.64 o 
   0   8  20       17.24       10.14     24.23 o 
   1   8  20        2.62       15.77     23.89 o 
   2   8  20      166.97      187.24     27.70 o 
   3   8  20       50.21       78.39     25.45 o 
   4   8  20        0.05        0.85     26.19 o 
   1   9  20        1.55        8.18     24.18 o 
   2   9  20       13.83       85.48     25.29 o 
   3   9  20       16.04       54.54     24.62 o 
   0  10  20      139.33      139.49     27.13 o 
   1  10  20        9.15       26.61     26.61 o 
   2  10  20       49.46       41.25     26.85 o 
   1  11  20        2.06       26.59     25.10 o 
   1   1  21       90.68       63.97     26.49 o 
   2   1  21        0.04       30.85     23.10 o 
   3   1  21        3.23        8.47     24.43 o 
   4   1  21       50.18       37.90     26.93 o 
   5   1  21        0.65        6.61     27.06 o 
   0   2  21      117.73       87.94     28.64 o 
   1   2  21       67.40       42.58     25.92 o 
   2   2  21        7.44        5.41     23.44 o 
   3   2  21        1.64       24.41     24.41 o 
   4   2  21       13.34       27.08     27.08 o 
   5   2  21       16.88       11.62     27.62 o 
   1   3  21      104.91       58.59     24.73 o 
   2   3  21      223.86      232.05     28.22 o 
   3   3  21       26.97       46.10     24.12 o 
   4   3  21       21.32       16.19     26.54 o 
   5   3  21       18.70       16.79     28.64 o 
   0   4  21        2.03       17.89     22.47 o 
   1   4  21      208.49      179.67     27.90 o 
   2   4  21      119.35      103.32     25.85 o 
   3   4  21        0.02        3.66     23.82 o 
   4   4  21       23.88       79.95     24.88 o 
   5   4  21       15.80       16.13     27.02 o 
   1   5  21       73.43       78.18     25.76 o 
   2   5  21      112.53      162.84     24.81 o 
   3   5  21       58.42       14.26     26.61 o 
   4   5  21       22.44        7.22     26.40 o 
   5   5  21      117.00      153.72     30.50 o 
   0   6  21      309.82      340.66     30.43 o 
   1   6  21        1.86       16.49     23.34 o 
   2   6  21       31.97       45.40     26.05 o 
   3   6  21        9.26       12.25     24.66 o 
   4   6  21       76.08      103.71     27.00 o 
   1   7  21        6.24       25.89     25.89 o 
   2   7  21        3.24       14.31     24.67 o 
   3   7  21        0.79       14.17     24.85 o 
   4   7  21      143.35      166.30     29.18 o 
   0   8  21       51.25       52.97     25.12 o 
   1   8  21       16.36       37.92     24.06 o 
   2   8  21       39.41       25.53     25.90 o 
   3   8  21       19.58       16.17     25.34 o 
   1   9  21       10.30       10.16     25.06 o 
   2   9  21        1.47       31.73     24.67 o 
   0  10  21       19.40       39.65     25.85 o 
   1  10  21       48.20       99.12     26.77 o 
   0   0  22       12.64       62.46     28.89 o 
   1   0  22        2.40       18.62     27.31 o 
   2   0  22      195.66      180.62     29.55 o 
   3   0  22       12.73       26.42     26.42 o 
   4   0  22       44.39       59.91     26.54 o 
   5   0  22       31.96        0.87     29.35 o 
   1   1  22        1.40       27.68     27.68 o 
   2   1  22      129.51       35.70     27.40 o 
   3   1  22       26.18       27.73     25.36 o 
   4   1  22       37.78       35.25     27.08 o 
   5   1  22       68.48       53.68     29.59 o 
   0   2  22      275.27      236.95     31.78 o 
   1   2  22       83.12       46.37     26.58 o 
   2   2  22       13.20       20.12     24.50 o 
   3   2  22       33.40       42.25     26.51 o 
   4   2  22       36.38       14.49     27.10 o 
   5   2  22      248.55      324.60     34.32 o 
   1   3  22       30.86       19.21     25.40 o 
   2   3  22        7.69       73.59     24.16 o 
   3   3  22        0.24        1.54     25.46 o 
   4   3  22        0.35       27.50     27.50 o 
   0   4  22        6.53       24.97     23.44 o 
   1   4  22        1.08       25.61     25.61 o 
   2   4  22        6.92        6.66     24.87 o 
   3   4  22       13.22       10.10     25.69 o 
   4   4  22        4.47       31.44     26.38 o 
   1   5  22        0.61       19.37     23.83 o 
   2   5  22        7.36       12.09     24.55 o 
   3   5  22       12.12       26.42     26.42 o 
   4   5  22        3.37       21.90     27.18 o 
   0   6  22        5.06        8.47     26.87 o 
   1   6  22       14.58       21.29     24.53 o 
   2   6  22        0.72       24.80     24.80 o 
   3   6  22       19.96        8.90     28.23 o 
   1   7  22       34.71       61.68     25.85 o 
   2   7  22       21.32       10.34     25.93 o 
   3   7  22       12.63       15.74     26.17 o 
   0   8  22        1.99       13.75     26.82 o 
   1   8  22        3.10        2.38     25.71 o 
   2   8  22       19.51       17.91     26.24 o 
   1   1  23       48.65       39.17     28.30 o 
   2   1  23        6.24       27.25     27.25 o 
   3   1  23       42.22       33.26     25.02 o 
   4   1  23        8.70       33.78     26.31 o 
   0   2  23      199.42      201.90     34.53 o 
   1   2  23        9.18       12.82     27.38 o 
   2   2  23        0.49       25.52     25.52 o 
   3   2  23        5.98       50.33     24.83 o 
   4   2  23        0.01       27.92     27.92 o 
   1   3  23       74.30      110.98     26.44 o 
   2   3  23        0.13       31.01     24.13 o 
   3   3  23       44.14       24.23     27.06 o 
   0   4  23        3.31       14.92     25.86 o 
   1   4  23       21.25       11.60     25.41 o 
   2   4  23        0.38        8.63     26.19 o 
   3   4  23       62.40       36.16     28.59 o 
   1   5  23       85.60      131.78     26.55 o 
   2   5  23        0.32        7.26     24.80 o 
   3   5  23       11.00        9.99     27.61 o 
   0   6  23       96.43      128.46     28.12 o 
   1   6  23        6.00       23.36     26.68 o 
   2   6  23       16.93       18.83     25.99 o 
   1   7  23       10.80        5.79     26.90 o 
   0   0  24      115.13      128.63     37.16 o 
   1   0  24      163.41      303.09     33.70 o 
   2   0  24        4.58       59.15     27.21 o 
   3   0  24       84.32       97.27     27.76 o 
   1   1  24       79.03      111.14     31.32 o 
   2   1  24        2.92        8.87     25.49 o 
   3   1  24       14.66        6.69     26.77 o 
   0   2  24        1.73       29.92     30.28 o 
   1   2  24       74.18       98.90     26.91 o 
   2   2  24        6.23       17.83     27.12 o 
   1   3  24       21.86       28.60     28.60 o 
   2   3  24       18.62       70.49     26.10 o 
   0   4  24        0.12       22.66     26.25 o 
   1   4  24        0.64       15.59     26.61 o 
   2   4  24        5.07       13.31     26.63 o 
   1   5  24       11.62       25.05     27.86 o 
                                                 
